# Supplementary material for: Therapeutic vulnerabilities exposed by the 9p21 loss identified through multiparametric drug screening inform rational combination strategies
Source: NPJ Precis Oncol. 2026 Apr 18;10:232. doi: 10.1038/s41698-026-01434-w (PMC13276166; doi:10.1038/s41698-026-01434-w)
Supplement: Supplementary file 2 — Supplementary Tables [file 41698_2026_1434_MOESM2_ESM.xlsx]

## Sheet: List of Supp. Tables
List of Supplementary Tables
1	Supplementary Table 1: Study oligo sequences
2	Supplementary Table 2: Number of Off Targets calculated with Cas-OFFinder for the set of guides
3	Supplementary Table 3: List of antibodies
4	Supplementary Table 4: List of compounds used for cell viability assays
5	Supplementary Table 5. Drug screening z-scored nuclei count
6	Supplementary Table 6. Drug screening phenotypic scores
7	Supplementary Table 7. List of drugs that induced selective morphological alterations in 3KO cells for each feature
8	Supplementary Table 8. Similarity of the phenotypic features induced by cytarabine and the screened drugs

## Sheet: S1
Supplementary Table 1. Study oligo sequences
List of oligonucleotides used for 9p21 locus deletion
	Primer name	Sequence 5’ to 3’
Pair 1 - 3KO	sgCDKN2B_5	GTTAAGTTTACGGCCAACGG
	sgMTAP_12	CTTAGGCAGCTAACGCGGGG
Pair 2 - 3KO	sgCDKN2B_6	CCGTTTTCAGCTGGGCCAAG
	sgMTAP_12	CTTAGGCAGCTAACGCGGGG
Pair 3 - 3KO	sgCDKN2B_7	CGGCCCGGATAATCCACCGT
	sgMTAP_11	AAGGGAAATACGCAAACCCG
Pair 4 - 3KO	sgCDKN2B_8	GGAATGCGCGAGGAGAACAA
	sgMTAP_11	AAGGGAAATACGCAAACCCG
Pair 1 - 2KO	sgCDKN2B_6	CCGTTTTCAGCTGGGCCAAG
	sgMTAP_2	GTGTACACAAGGTATCCCTA
Pair 2 - 2KO	sgCDKN2B_6	CCGTTTTCAGCTGGGCCAAG
	sgMTAP_4	CTAATGATAAAGAACCCCAG
Pair 3 - 2KO	sgCDKN2B_8	GGAATGCGCGAGGAGAACAA
	sgMTAP_4	CTAATGATAAAGAACCCCAG
Non-targeting	sgNT	CACTACCAGAGCTAACTCA
	sgNT	TGAGTTAGCTCTGGTAGTG
List of oligonucleotides used for editing tests by PCR
Primer name	Sequence 5’ to 3’
WT_locus_Fwd	CTGAGGGCAGTGGTGAACA
WT_locus_Rev	CATCGGCGATCTAGGTTCCA
KO_locus_Fwd	CTGAGGGCAGTGGTGAACA
KO_locus_Rev	GCATGAGGGATTATCCCTGTAA
Locus_inversion_Fwd	CTGAGGGCAGTGGTGAACA
Locus_inversion_Rev	CACCGCTTAGGCAGCTAACGCGGGG
List of oligonucleotides used for cloning
Primer name	Sequence 5’ to 3’
sgMTAP	CACCGCAATAATGACAATATCGCC
sgNT	CACCGCACTACCAGAGCTAACTCA
List of oligonucleotides used for RT-qPCR
Primer name	Sequence 5’ to 3’
RT_CDKN2A/p14_Fwd	CCCTCGTGCTGATGCTACTG
RT_CDKN2A/p14_Rev	CATCATGACCTGGTCTTCTAGGAA
RT_CDKN2B/p15_Fwd	CGTTAAGTTTACGGCCAACG
RT_CDKN2B/p15_Rev	GGTGAGAGTGGCAGGGTCT
RT_GAPDH_Fwd	TCCAAAATCAAGTGGGGCGA
RT_GAPDH_Rv	AGTAGAGGCAGGGATGATGT

## Sheet: S2
Supplementary Table 2: Number of Off Targets calculated with Cas-OFFinder for the set of guides
sgRNA sequence (5'-3')	Name	Position	Mismatches
			≤2	≤5
GTTAAGTTTACGGCCAACGG	sgCDKN2B_5	chr:9 (22008988)	0	218
CCGTTTTCAGCTGGGCCAAG	sgCDKN2B_6	chr:9_(22009328)	0	1656
CGGCCCGGATAATCCACCGT	sgCDKN2B_7	chr:9_(22008975)	0	162
GGAATGCGCGAGGAGAACAA	sgCDKN2B_8	chr:9_(22008933)	0	1310
GTGTACACAAGGTATCCCTA	sgMTAP_2	chr:9_(21867111)	0	687
CTAATGATAAAGAACCCCAG	sgMTAP_4	chr:9_(21872837)	1	1269
AAGGGAAATACGCAAACCCG	sgMTAP_11	chr:9_(21802112)	0	704
CTTAGGCAGCTAACGCGGGG	sgMTAP_12	chr:9_(21802182)	0	538

## Sheet: S3
Supplementary Table 3: List of antibodies
Primary/Secondary	Antibody	Supplier	Catalog #	Type	RRID	Application
Primary	anti-β-actin	Sigma-Aldrich	A5441	Mouse	RRID:AB_476744	Western blot
Primary	anti-p14	Cell Signaling Technology	2407	Mouse	RRID:AB_490785	Western blot
Primary	anti-p15	Cell Signaling Technology	36303	Rabbit	RRID:AB_3713202	Western blot
Primary	anti-p16	BD Pharmingen	551154	Mouse	RRID:AB_394078	Western blot
Primary	anti-MTAP	Cell Signaling Technology	4158	Rabbit	RRID:AB_1904054	Western blot
Primary	anti-p-H2AX (Ser139)	Cell Signaling Technology	2577	Rabbit	RRID:AB_2118010	Western blot & Immunofluorescence
Primary	anti-PARP	Cell Signaling Technology	9542	Rabbit	RRID:AB_2160739	Western blot
Primary	anti-cleavedCasp3	Cell Signaling Technology	9661	Rabbit	RRID:AB_2341188	Western blot
Primary	anti-p-CHK1	Cell Signaling Technology	2348	Rabbit	RRID:AB_331212	Western blot
Primary	anti-CHK1	Cell Signaling Technology	2360	Mouse	RRID:AB_2080320	Western blot
Primary	anti-SDMA	Cell Signaling Technology	13222	Rabbit	RRID:AB_2714013	Western blot
Primary	anti-p63	Santa Cruz Biotechnology	sc-25268	Mouse	RRID:AB_628092	Immunofluorescence
Primary	anti-KRT5	Biolegend	905501	Rabbit	RRID:AB_2565050	Immunofluorescence
Primary	anti-KRT8	Thermofisher Scientific	MA1-06318	Mouse	RRID:AB_559794	Immunofluorescence
Primary	anti-Vimentin	Abcam	ab8979	Mouse	RRID:AB_306908	Immunofluorescence
Primary	anti-aSMA	Sigma-Aldrich	A2547	Mouse	RRID:AB_476701	Immunofluorescence
Primary	anti-Ki-67	GeneTex	GTX16667	Rabbit	RRID:AB_422351	Immunofluorescence
Primary	anti-E-cadherin	R&D systems	AF648	Goat	RRID:AB_355504	Immunofluorescence
Primary	anti-GATA3	Cell Signaling Technology	5852	Rabbit	RRID:AB_10835690	Immunofluorescence
Primary	anti-KRT20	Abcam	ab854	Mouse	RRID:AB_2133708	Immunofluorescence
Primary	anti-UPKII	Abcam	ab213655	Rabbit	RRID:AB_3608274	Immunofluorescence
Secondary	anti-Mouse	Cell Signaling Technology	7076	Horse	RRID:AB_330924	Western blot
Secondary	anti-Rabbit	Cell Signaling Technology	7074	Goat	RRID:AB_2099233	Western blot
Secondary	Alexa Fluor 555 anti-mouse	Thermo Fisher Scientific	A-31570	Donkey	RRID:AB_2536180	Immunofluorescence
Secondary	Alexa Fluor 488 anti-Rabbit	Thermo Fisher Scientific	A-21206	Donkey	RRID:AB_2535792	Immunofluorescence
Secondary	Alexa Fluor 647 anti-Goat	Thermo Fisher Scientific	A-21447	Donkey	RRID:AB_2535864	Immunofluorescence

## Sheet: S4
Supplementary Table 4: List of compounds used for cell viability assays
Compound	Company	Catalog #
AG-270	Selleckchem	S9872
AZD7762	Selleckchem	S1532
Cytarabine	Selleckchem	S1648
Gemcitabine	Selleckchem	S1714
Methotrexate	Selleckchem	S1210
MRTX1719	MedChemExpress	HY-139611
VX970	Selleckchem	S7102

## Sheet: S5
Supplementary Table 5. Drug screening z-scored nuclei count
drug (name -- code)	library	WT_cell_count	3KO_cell_count
andirobin -- 00100003	MicroSource Spectrum Collection	-0.535345	1.28508
anthothecol -- 00100005	MicroSource Spectrum Collection	-3.9598	-6.52367
bussein -- 00100006	MicroSource Spectrum Collection	-0.54723	0.421064
carapin -- 00100008	MicroSource Spectrum Collection	-0.817531	-0.256686
cedrelone -- 00100009	MicroSource Spectrum Collection	-2.5413	-6.37761
deacetylgedunin -- 00100012	MicroSource Spectrum Collection	-0.365973	-0.160901
3-deacetylkhivorin -- 00100013	MicroSource Spectrum Collection	0.0229002	1.57896
7-deacetylkhivorin -- 00100014	MicroSource Spectrum Collection	-0.805122	-1.2357
dihydrogedunin -- 00100024	MicroSource Spectrum Collection	-0.561002	-0.965519
fissinolide -- 00100031	MicroSource Spectrum Collection	-0.896386	-2.03504
gedunin -- 00100032	MicroSource Spectrum Collection	0.286085	0.659838
deacetoxy-7-oxogedunin -- 00100047	MicroSource Spectrum Collection	-0.554148	0.72828
7-deacetoxy-7-oxokhivorin -- 00100048	MicroSource Spectrum Collection	-0.807596	-0.0268848
khayanthone -- 00100049	MicroSource Spectrum Collection	-0.646066	-0.490779
khayasin -- 00100050	MicroSource Spectrum Collection	-0.268471	-1.7389
6-hydroxyangolensic acid methyl ester -- 00100058	MicroSource Spectrum Collection	0.0469398	0.239751
mexicanolide -- 00100060	MicroSource Spectrum Collection	-0.357534	0.86786
utilin -- 00100081	MicroSource Spectrum Collection	-1.04389	-0.534482
3-deoxy-3beta-hydroxyangolensic acid methyl ester -- 00100096	MicroSource Spectrum Collection	-1.13523	0.792756
prenyletin -- 00100101	MicroSource Spectrum Collection	-0.0555954	-0.215964
carapin-8(9)-ene -- 00100102	MicroSource Spectrum Collection	-0.00886061	0.222459
khayasin c -- 00100103	MicroSource Spectrum Collection	-0.654045	-0.967253
8beta-hydroxycarapin, 3,8-hemiacetal -- 00100105	MicroSource Spectrum Collection	-0.447281	-0.377988
3alpha-hydroxy-3-deoxyangolensic acid methyl ester -- 00100114	MicroSource Spectrum Collection	-1.15351	-0.860585
hydrolysis product of bussein -- 00100117	MicroSource Spectrum Collection	-0.580871	-0.779038
swietenolide diacetate -- 00100123	MicroSource Spectrum Collection	-0.39594	-0.743541
8-hydroxycarapinic acid -- 00100129	MicroSource Spectrum Collection	-1.1077	0.156564
deoxykhivorin -- 00100139	MicroSource Spectrum Collection	-2.05368	0.0530441
7-desacetoxy-6,7-dehydrogedunin -- 00100146	MicroSource Spectrum Collection	-1.15298	-2.05544
khivorin -- 00100162	MicroSource Spectrum Collection	-0.583978	-2.20712
epoxygedunin -- 00100173	MicroSource Spectrum Collection	0.165962	0.334308
deoxyandirobin lactone -- 00100194	MicroSource Spectrum Collection	0.018802	1.14031
deoxygedunol acetate -- 00100199	MicroSource Spectrum Collection	-0.763842	0.861237
3-deoxo-3beta-acetoxydeoxydihydrogedunin -- 00100201	MicroSource Spectrum Collection	-0.0468366	-0.0953936
3alpha-acetoxydihydrodeoxygedunin -- 00100205	MicroSource Spectrum Collection	-0.116046	0.841919
3-deoxo-3beta-hydroxymexicanolide 16-enol ether -- 00100222	MicroSource Spectrum Collection	0.20687	0.601312
1,2alpha-epoxydeacetoxydihydrogedunin -- 00100223	MicroSource Spectrum Collection	-0.692972	-0.740898
totarol acetate -- 00100267	MicroSource Spectrum Collection	-0.13992	0.323227
totaralolal -- 00100271	MicroSource Spectrum Collection	-0.593663	-0.295552
podototarin -- 00100286	MicroSource Spectrum Collection	-1.19112	-0.157466
totarol -- 00100287	MicroSource Spectrum Collection	-0.997853	0.869621
strophanthidin -- 00100291	MicroSource Spectrum Collection	-4.42322	-5.13163
smilagenin acetate -- 00100298	MicroSource Spectrum Collection	-0.653982	-1.05661
tomatidine hydrochloride -- 00100301	MicroSource Spectrum Collection	-1.03025	-0.172519
allopregnanolone -- 00100303	MicroSource Spectrum Collection	0.000729444	-0.408081
3beta-hydroxyisoallospirost-9(11)-ene -- 00100305	MicroSource Spectrum Collection	-0.0758513	-0.539065
hecogenin acetate -- 00100310	MicroSource Spectrum Collection	-0.705315	-1.24829
tigogenin -- 00100315	MicroSource Spectrum Collection	-1.33756	-1.87267
diosgenin -- 00100318	MicroSource Spectrum Collection	-0.502839	0.224889
digitonin -- 00100325	MicroSource Spectrum Collection	-0.572462	-0.551959
picrotin -- 00100346	MicroSource Spectrum Collection	0.375408	1.02122
1,3-dideacetyl-7-deacetoxy-7-oxokhivorin -- 00100355	MicroSource Spectrum Collection	-0.903726	0.0074801
1,7-dideacetoxy-1,7-dioxo-3-deacetylkhivorin -- 00100358	MicroSource Spectrum Collection	-0.735903	-1.72623
3,16-dideoxymexicanolide-3beta-diol -- 00100359	MicroSource Spectrum Collection	-0.303701	1.48856
beta-amyrin -- 00100360	MicroSource Spectrum Collection	0.107669	-0.522258
alpha-dihydrogedunol -- 00100375	MicroSource Spectrum Collection	-0.706967	0.613371
xylocarpus a -- 00100424	MicroSource Spectrum Collection	-1.07428	-0.259694
deoxygedunin -- 00100432	MicroSource Spectrum Collection	-0.0189225	0.267781
dihydrodeoxygedunin -- 00100434	MicroSource Spectrum Collection	-0.689966	-0.289417
deacetoxy(7)-7-oxokhivorinic acid -- 00100447	MicroSource Spectrum Collection	-0.709892	-0.523644
merogedunin -- 00100455	MicroSource Spectrum Collection	-0.483041	-0.607123
dihydrofissinolide -- 00100465	MicroSource Spectrum Collection	-0.161089	-0.294159
dihydrogeduninic acid, methyl ester -- 00100489	MicroSource Spectrum Collection	0.00535456	1.14939
beta-dihydrogedunol -- 00100492	MicroSource Spectrum Collection	0.0230592	-0.843463
3beta-acetoxydeoxodihydrogedunin -- 00100497	MicroSource Spectrum Collection	0.132762	0.351026
ptaeroxylin -- 00100513	MicroSource Spectrum Collection	-0.323795	-0.269376
entandrophragmin -- 00100517	MicroSource Spectrum Collection	-1.35479	-0.97161
lunarine -- 00100520	MicroSource Spectrum Collection	-0.0621027	-0.124719
peucenin -- 00100528	MicroSource Spectrum Collection	-1.58469	-0.41343
heteropeucenin, methyl ether -- 00100529	MicroSource Spectrum Collection	-1.11867	-1.48515
solasodine -- 00100537	MicroSource Spectrum Collection	-0.605957	-0.988216
obliquin -- 00100540	MicroSource Spectrum Collection	-0.499397	0.288205
dictamnine -- 00100541	MicroSource Spectrum Collection	-1.28123	-0.0516953
oleanoic acid -- 00100550	MicroSource Spectrum Collection	-0.24781	1.07389
friedelin -- 00100551	MicroSource Spectrum Collection	0.0795422	0.103523
beta-amyrin acetate -- 00100552	MicroSource Spectrum Collection	0.294178	0.510998
oxonitine -- 00100563	MicroSource Spectrum Collection	0.0396351	-0.392585
deoxycholic acid -- 00100566	MicroSource Spectrum Collection	-0.374607	0.488512
fraxidin methyl ether -- 00100572	MicroSource Spectrum Collection	-0.411959	0.507435
tridesacetoxykhivorin -- 00100576	MicroSource Spectrum Collection	0.0654719	-0.0720704
gitoxigenin diacetate -- 00100584	MicroSource Spectrum Collection	-5.08542	-6.7129
1,7-dideacetoxy-1,7-dioxokhivorin -- 00100585	MicroSource Spectrum Collection	-0.850183	-2.11425
cotarnine chloride -- 00100595	MicroSource Spectrum Collection	-0.481803	-1.63628
2-methyl gramine -- 00100599	MicroSource Spectrum Collection	-0.997992	-0.567039
13-methyl-4,4-bisnor-8,11,13-podocarpatrien-3-one -- 00100604	MicroSource Spectrum Collection	0.00881632	0.413123
xanthyletin -- 00100609	MicroSource Spectrum Collection	-0.227311	-0.16601
totarol-19-carboxylic acid, methyl ester -- 00100612	MicroSource Spectrum Collection	-1.56586	-0.705819
chukrasin methyl ether -- 00100615	MicroSource Spectrum Collection	-0.776877	-1.30416
angolensin (r) -- 00100616	MicroSource Spectrum Collection	-0.548926	-0.321844
7beta-hydroxy-7-desacetoxykhivorinic acid, methyl ester -- 00100638	MicroSource Spectrum Collection	-0.181666	-0.306562
desacetyl (7)khivorinic acid, methyl ester -- 00100650	MicroSource Spectrum Collection	-1.12814	-1.12305
dihydroxy (3alpha,12alpha)pregnan-20-one -- 00100652	MicroSource Spectrum Collection	0.199402	-1.04884
gitoxigenin -- 00100687	MicroSource Spectrum Collection	-0.988073	-0.0962886
digoxigenin -- 00100688	MicroSource Spectrum Collection	-0.852429	-1.52869
cymarin -- 00100698	MicroSource Spectrum Collection	-1.21175	-1.53316
homopterocarpin -- 00100743	MicroSource Spectrum Collection	-1.04492	-0.693208
strophanthidinic acid lactone acetate -- 00100749	MicroSource Spectrum Collection	-3.17178	-2.17169
formononetin -- 00102007	MicroSource Spectrum Collection	-0.160219	-0.017749
3beta-hydroxydeoxodihydrodeoxygedunin -- 00102035	MicroSource Spectrum Collection	0.832263	1.7123
oleanolic acid acetate -- 00102058	MicroSource Spectrum Collection	-0.288792	-0.714381
imperatorin -- 00102076	MicroSource Spectrum Collection	-0.0501808	-0.643139
smilagenin -- 00107013	MicroSource Spectrum Collection	-0.283935	0.480156
beta-sitosterol -- 00107022	MicroSource Spectrum Collection	-0.149706	-0.196895
5alpha-androstan-3,17-dione -- 00107108	MicroSource Spectrum Collection	-1.64874	-1.62897
orsellinic acid, ethyl ester -- 00200002	MicroSource Spectrum Collection	0.228772	0.410617
12a-hydroxy-9-demethylmunduserone-8-carboxylic acid -- 00200004	MicroSource Spectrum Collection	0.227693	0.0530448
gambogic acid -- 00200007	MicroSource Spectrum Collection	-4.51804	-5.4976
haematoxylin -- 00200010	MicroSource Spectrum Collection	0.704102	0.540252
mundulone -- 00200011	MicroSource Spectrum Collection	-0.551541	-0.561319
brazilin -- 00200012	MicroSource Spectrum Collection	-0.526496	0.427436
rotenone -- 00200013	MicroSource Spectrum Collection	-2.34355	-3.61798
isorotenone -- 00200015	MicroSource Spectrum Collection	-0.172026	-0.979193
aklavine hydrochloride -- 00200022	MicroSource Spectrum Collection	-0.334576	-2.10818
leoidin -- 00200033	MicroSource Spectrum Collection	-0.17361	-0.817054
atranorin -- 00200034	MicroSource Spectrum Collection	-0.0687913	-0.981114
gangaleoidin -- 00200035	MicroSource Spectrum Collection	-0.505776	-0.389387
griseofulvin -- 00200046	MicroSource Spectrum Collection	-1.25772	-1.13437
fumarprotocetraric acid -- 00200054	MicroSource Spectrum Collection	0.0254743	0.341263
lecanoric acid -- 00200070	MicroSource Spectrum Collection	0.217272	0.389728
obtusaquinone -- 00200090	MicroSource Spectrum Collection	-0.810459	-0.492817
antiarol -- 00200110	MicroSource Spectrum Collection	0.444671	1.23542
theaflavin -- 00200111	MicroSource Spectrum Collection	-0.907584	-0.490334
pectolinarin -- 00200115	MicroSource Spectrum Collection	0.0437946	-0.582955
isotectorigenin, 7-methyl ether -- 00200139	MicroSource Spectrum Collection	-0.621766	-0.214308
asarylaldehyde -- 00200208	MicroSource Spectrum Collection	0.655184	1.5991
griseofulvic acid -- 00200243	MicroSource Spectrum Collection	-1.27757	-0.542201
2',4'-dihydroxychalcone 4'-glucoside -- 00200258	MicroSource Spectrum Collection	-0.320637	-1.6309
salsalate -- 00200331	MicroSource Spectrum Collection	-0.71507	-0.816753
4'-hydroxychalcone -- 00200407	MicroSource Spectrum Collection	0.160054	0.0790755
2,6-dimethoxyquinone -- 00200413	MicroSource Spectrum Collection	-1.65018	0.158231
koparin -- 00200422	MicroSource Spectrum Collection	0.35034	-0.531873
2,3,4-trihydroxy-4'-ethoxybenzophenone -- 00200424	MicroSource Spectrum Collection	0.186714	-0.237478
2,3-dihydroxy-4-methoxy-4'-ethoxybenzophenone -- 00200425	MicroSource Spectrum Collection	-2.17653	-2.86852
piscidic acid -- 00200427	MicroSource Spectrum Collection	-1.28023	-1.32449
roccellic acid -- 00200428	MicroSource Spectrum Collection	0.0526443	0.0861395
xanthoxylin -- 00200441	MicroSource Spectrum Collection	0.600228	-0.890599
methylxanthoxylin -- 00200446	MicroSource Spectrum Collection	-0.326047	-0.930058
anhydrobrazilic acid -- 00200457	MicroSource Spectrum Collection	-0.0551696	-0.466143
brazilein -- 00200463	MicroSource Spectrum Collection	-1.27954	-0.0227192
deoxysappanone b 7,4'-dimethyl ether -- 00200484	MicroSource Spectrum Collection	-2.31073	-2.98216
norstictic acid pentaacetate -- 00200488	MicroSource Spectrum Collection	-0.537405	0.777511
acacetin -- 00200499	MicroSource Spectrum Collection	1.22608	1.25921
xanthone -- 00200523	MicroSource Spectrum Collection	-1.02442	-0.245415
3-methylorsellinic acid -- 00200640	MicroSource Spectrum Collection	-0.56712	-0.692317
2-benzoyl-5-methoxybenzoquinone -- 00200690	MicroSource Spectrum Collection	-0.46312	-1.19548
ergosterol -- 00200743	MicroSource Spectrum Collection	0.71202	-0.0385252
ergosterol acetate -- 00200744	MicroSource Spectrum Collection	-0.587548	-1.01484
iretol -- 00200759	MicroSource Spectrum Collection	-1.3898	-0.999683
irigenin, 7-benzyl ether -- 00200763	MicroSource Spectrum Collection	0.59466	0.129284
irigenin -- 00200774	MicroSource Spectrum Collection	-0.475942	-0.750269
daidzein -- 00200789	MicroSource Spectrum Collection	-0.674017	-0.54092
iridin -- 00200793	MicroSource Spectrum Collection	-0.11888	-0.453693
dalbergione, 4-methoxy-4'-hydroxy- -- 00200798	MicroSource Spectrum Collection	-0.884709	-0.727718
acacetin diacetate -- 00200833	MicroSource Spectrum Collection	-1.00882	0.59008
apigenin -- 00200846	MicroSource Spectrum Collection	-0.545187	-1.92263
deoxysappanone b 7,3'-dimethyl ether -- 00200848	MicroSource Spectrum Collection	-1.27704	-1.83779
irigenin trimethyl ether -- 00200873	MicroSource Spectrum Collection	0.203668	0.192682
violastyrene -- 00201078	MicroSource Spectrum Collection	-0.862953	-0.206834
4-methoxydalbergione -- 00201092	MicroSource Spectrum Collection	-0.729776	-0.681516
sappanone a dimethyl ether -- 00201136	MicroSource Spectrum Collection	-1.85227	-1.46372
deguelin(-) -- 00201138	MicroSource Spectrum Collection	-1.73911	-1.23942
dehydrorotenone -- 00201154	MicroSource Spectrum Collection	0.240686	0.167124
duartin (-) -- 00201177	MicroSource Spectrum Collection	-0.424878	-0.10529
nonic acid -- 00201227	MicroSource Spectrum Collection	1.05396	0.257311
dalbergione -- 00201281	MicroSource Spectrum Collection	-0.378187	-0.707625
7,8-dihydroxyflavone -- 00201315	MicroSource Spectrum Collection	-0.304167	0.286907
deoxysappanone b trimethyl ether -- 00201331	MicroSource Spectrum Collection	0.0753178	0.433261
deoxysappanone b 7,3'-dimethyl ether acetate -- 00201342	MicroSource Spectrum Collection	-1.31574	-2.09152
duartin, dimethyl ether -- 00201364	MicroSource Spectrum Collection	0.99456	0.649848
4,4'-dimethoxydalbergione -- 00201448	MicroSource Spectrum Collection	-0.816206	0.0283175
dihydrorotenone -- 00201449	MicroSource Spectrum Collection	-2.06554	-1.86149
mandelic acid, methyl ester -- 00201466	MicroSource Spectrum Collection	-0.354879	0.312102
mundoserone -- 00201477	MicroSource Spectrum Collection	-0.135752	0.884683
methyl 7-deshydroxypyrogallin-4-carboxylate -- 00201505	MicroSource Spectrum Collection	-0.5895	-0.510791
7-deshydroxypyrogallin-4-carboxylic acid -- 00201508	MicroSource Spectrum Collection	-1.6343	-0.655225
epigallocatechin 3,5-digallate -- 00201513	MicroSource Spectrum Collection	-1.0757	-1.95571
theaflavin digallate -- 00201515	MicroSource Spectrum Collection	-0.628815	-0.473318
gambogic acid amide -- 00201522	MicroSource Spectrum Collection	-3.84152	-6.64345
dihydrogambogic acid -- 00201524	MicroSource Spectrum Collection	-1.08659	-1.15158
decahydrogambogic acid -- 00201538	MicroSource Spectrum Collection	-0.149542	-0.189272
garcinolic acid -- 00201539	MicroSource Spectrum Collection	-0.136755	-0.834781
tetrahydrogambogic acid -- 00201540	MicroSource Spectrum Collection	-2.26856	-1.86346
pomiferin -- 00201580	MicroSource Spectrum Collection	-3.1727	-3.26415
osajin -- 00201595	MicroSource Spectrum Collection	-0.867208	-1.60293
pachyrrhizin -- 00201602	MicroSource Spectrum Collection	0.642752	1.28669
pyrromycin -- 00201604	MicroSource Spectrum Collection	-4.47585	-4.57489
bisanhydrorutilantinone -- 00201605	MicroSource Spectrum Collection	-0.270033	-0.195828
rutilantinone -- 00201606	MicroSource Spectrum Collection	-0.20929	-0.475559
derrubone -- 00201650	MicroSource Spectrum Collection	-0.283871	-0.146793
grayanotoxin i -- 00201662	MicroSource Spectrum Collection	-0.171478	0.392123
celastrol -- 00201664	MicroSource Spectrum Collection	-6.42509	-5.18577
lanosterol acetate -- 00201696	MicroSource Spectrum Collection	-0.445713	-0.26801
euphol -- 00201697	MicroSource Spectrum Collection	-0.538705	-0.863418
norstictic acid -- 00201716	MicroSource Spectrum Collection	-0.077144	0.0735943
everninic acid -- 00201727	MicroSource Spectrum Collection	0.0502663	0.695871
perseitol -- 00202130	MicroSource Spectrum Collection	-1.03738	-2.24098
12a-hydroxy-5-deoxydehydromunduserone -- 00202175	MicroSource Spectrum Collection	-0.790326	-1.52126
epiafzelechin (2r,3r)(-) -- 00202178	MicroSource Spectrum Collection	-1.80353	-0.855259
juarezic acid -- 00203008	MicroSource Spectrum Collection	-0.624164	-0.482532
haematommic acid, ethyl ester -- 00205071	MicroSource Spectrum Collection	0.327231	1.17235
epigallocatechin -- 00205113	MicroSource Spectrum Collection	-0.966271	-0.360039
citrinin -- 00210186	MicroSource Spectrum Collection	-0.677654	-1.75438
dihydromunduletone -- 00210203	MicroSource Spectrum Collection	-0.713077	-1.95459
cianidanol -- 00210205	MicroSource Spectrum Collection	-0.319699	0.379692
epicatechin -- 00210206	MicroSource Spectrum Collection	-0.643866	-0.553977
epiafzelechin trimethyl ether -- 00210211	MicroSource Spectrum Collection	-0.0744834	0.220196
catechin tetramethylether -- 00210220	MicroSource Spectrum Collection	-0.0275016	0.175268
epicatechin monogallate -- 00210238	MicroSource Spectrum Collection	0.267356	-0.793245
epigallocatechin-3-monogallate -- 00210239	MicroSource Spectrum Collection	-0.941184	0.241763
theaflavin monogallates -- 00210242	MicroSource Spectrum Collection	-1.06461	-2.1207
genistein -- 00210296	MicroSource Spectrum Collection	0.749504	0.757177
gallic acid -- 00210369	MicroSource Spectrum Collection	-1.2667	-1.93914
tyramine -- 00210400	MicroSource Spectrum Collection	-0.816776	-2.40341
actinonin -- 00210477	MicroSource Spectrum Collection	-1.24859	-0.663899
purpurogallin -- 00210505	MicroSource Spectrum Collection	0.462092	0.0304187
cuneatin methyl ether -- 00210556	MicroSource Spectrum Collection	-0.971649	-0.239483
2,5-dihydroxy-3,4-dimethoxy-4'-ethoxybenzophenone -- 00210599	MicroSource Spectrum Collection	-1.98065	-2.37926
dehydrovariabilin -- 00210658	MicroSource Spectrum Collection	-1.31702	-0.544394
chlorogenic acid -- 00210800	MicroSource Spectrum Collection	-0.179984	-0.832521
quinamide isopropylidene -- 00210837	MicroSource Spectrum Collection	-0.701448	-1.48213
alizarin -- 00210850	MicroSource Spectrum Collection	-1.48861	-1.74683
khellin -- 00210866	MicroSource Spectrum Collection	-1.03964	-1.95325
herniarin -- 00210874	MicroSource Spectrum Collection	-1.65334	-1.33316
methyl everninate -- 00210924	MicroSource Spectrum Collection	-0.0157205	0.114231
methyl orsellinate -- 00210925	MicroSource Spectrum Collection	-0.66295	-0.357896
ethyl everninate -- 00211009	MicroSource Spectrum Collection	0.111154	0.669187
iriginol hexaaceatate -- 00211012	MicroSource Spectrum Collection	-0.808892	-0.159113
epoxy (4,5alpha)-4,5-dihydrosantonin -- 00211031	MicroSource Spectrum Collection	-0.351629	0.433641
2-methoxyresorcinol -- 00211066	MicroSource Spectrum Collection	-0.422276	-0.314914
diphenylurea -- 00211126	MicroSource Spectrum Collection	-0.785964	-0.595983
7,4'-dimethoxyisoflavone -- 00211249	MicroSource Spectrum Collection	-0.110815	-0.372919
danthron -- 00211468	MicroSource Spectrum Collection	-0.533833	0.230597
1,4,5,8-tetrahydroxy-2,6-dimethylanthroquinone -- 00211473	MicroSource Spectrum Collection	-1.50603	-1.82178
4'-methoxychalcone -- 00211475	MicroSource Spectrum Collection	-0.539116	-0.623914
arabitol(d) -- 00211539	MicroSource Spectrum Collection	0.0426168	-0.940536
apotoxicarol -- 00211949	MicroSource Spectrum Collection	1.08355	0.738844
cosmosiin -- 00211950	MicroSource Spectrum Collection	-0.424859	-0.764867
pyrocatechuic acid -- 00212061	MicroSource Spectrum Collection	-0.472963	-0.168505
ononetin -- 00212097	MicroSource Spectrum Collection	-0.981233	0.584758
veratric acid -- 00212140	MicroSource Spectrum Collection	-1.17894	-1.80249
peonol methyl ether -- 00231050	MicroSource Spectrum Collection	0.009155	-0.441172
2-acetylpyrrole -- 00240422	MicroSource Spectrum Collection	-1.48003	-2.43396
3,4-didesmethyl-5-deshydroxy-3'-ethoxyscleroin -- 00240429	MicroSource Spectrum Collection	-1.10889	-0.446304
rotenonic acid, methyl ether -- 00240590	MicroSource Spectrum Collection	-2.16593	-1.02768
retusin 7-methyl ether -- 00240645	MicroSource Spectrum Collection	-0.257451	-1.28085
robustic acid -- 00240673	MicroSource Spectrum Collection	-1.10262	-0.340852
purpurogallin-4-carboxylic acid -- 00240826	MicroSource Spectrum Collection	0.496025	2.61057
3,4-dimethoxydalbergione -- 00240828	MicroSource Spectrum Collection	-0.999346	-2.22178
kuhlmannin -- 00240862	MicroSource Spectrum Collection	-0.423063	-1.01871
pseudo-anisatin -- 00240914	MicroSource Spectrum Collection	-1.05516	-0.310165
caperatic acid -- 00240927	MicroSource Spectrum Collection	-0.587979	-0.394418
avocadyne acetate -- 00240929	MicroSource Spectrum Collection	-0.769921	-2.02907
arthonioic acid -- 00240942	MicroSource Spectrum Collection	-1.54536	-1.48253
haematoxylin pentaacetate -- 00240944	MicroSource Spectrum Collection	-0.265536	0.115229
4'-methoxyflavone -- 00240958	MicroSource Spectrum Collection	-0.771791	-0.592752
3beta-hydroxy-23,24-bisnorchol-5-enic acid -- 00270043	MicroSource Spectrum Collection	-0.203926	-0.734965
alpha-hydroxydeoxycholic acid -- 00270049	MicroSource Spectrum Collection	-0.106166	-0.925772
methyl deoxycholate -- 00270051	MicroSource Spectrum Collection	-1.06236	-0.818402
stigmasta-4,22-dien-3-one -- 00270067	MicroSource Spectrum Collection	-0.279111	-0.0910579
epicholestanol -- 00270076	MicroSource Spectrum Collection	-0.563518	0.652936
5alpha-cholestan-3beta-ol-6-one -- 00270083	MicroSource Spectrum Collection	-0.320165	-0.337234
cholestan-3beta,5alpha,6beta-triol -- 00270090	MicroSource Spectrum Collection	-0.463404	0.426672
sinapic acid methyl ether -- 00290032	MicroSource Spectrum Collection	-0.246997	-1.19546
orsellinic acid -- 00300001	MicroSource Spectrum Collection	-0.0618524	-0.156626
solidagenone -- 00300003	MicroSource Spectrum Collection	-0.761116	-1.72241
sphondin -- 00300005	MicroSource Spectrum Collection	-1.17826	-1.43679
stictic acid -- 00300006	MicroSource Spectrum Collection	-0.68574	0.116644
euparin -- 00300007	MicroSource Spectrum Collection	-0.87195	-0.649466
agelasine (stereochemistry of diterpene unknown) -- 00300010	MicroSource Spectrum Collection	-1.93628	-0.74613
isopimpinellin -- 00300012	MicroSource Spectrum Collection	0.500528	0.332764
pimpinellin -- 00300013	MicroSource Spectrum Collection	-1.67281	-0.92727
cholestane -- 00300015	MicroSource Spectrum Collection	0.559699	-0.628062
lobaric acid -- 00300018	MicroSource Spectrum Collection	-1.4905	-1.08903
1-monopalmitin -- 00300020	MicroSource Spectrum Collection	-0.476762	-0.0956467
gibberellic acid -- 00300021	MicroSource Spectrum Collection	1.15704	-0.458503
hydrocortisone -- 00300024	MicroSource Spectrum Collection	0.551613	-0.200304
desoxycorticosterone acetate -- 00300029	MicroSource Spectrum Collection	0.46444	-1.24998
isobergaptene -- 00300032	MicroSource Spectrum Collection	-1.01517	0.0806669
testosterone propionate -- 00300034	MicroSource Spectrum Collection	-0.479827	-1.79908
juglone -- 00300038	MicroSource Spectrum Collection	-0.0606486	-0.491772
anisodamine -- 00300047	MicroSource Spectrum Collection	0.16699	-0.0677192
kobusone -- 00300048	MicroSource Spectrum Collection	-0.672049	-0.654958
bromo-3-hydroxy-4-(succin-2-yl)-caryolane gamma-lactone -- 00300053	MicroSource Spectrum Collection	-1.44227	-0.734237
cadin-4-en-10-ol -- 00300055	MicroSource Spectrum Collection	-0.0545531	-0.961062
larixol -- 00300056	MicroSource Spectrum Collection	1.12609	-0.139909
larixol acetate -- 00300057	MicroSource Spectrum Collection	0.32703	-0.380364
epi(13)torulosol -- 00300058	MicroSource Spectrum Collection	-0.410492	-0.23402
8-hydroxy-15,16-bisnor-11-labden-13-one -- 00300060	MicroSource Spectrum Collection	-0.679936	-0.339984
metameconine -- 00300062	MicroSource Spectrum Collection	0.340649	-0.555058
2-methylene-5-(2,5-dioxotetrahydrofuran-3-yl)-6-oxo--10,10-dimethylbicyclo[7: 2: 0]undecane -- 00300104	MicroSource Spectrum Collection	-0.664847	-0.631518
beta-caryophyllene alcohol -- 00300105	MicroSource Spectrum Collection	-1.53816	0.126125
3-amino-beta-pinene -- 00300106	MicroSource Spectrum Collection	-0.677891	-0.43878
3-nor-3-oxopanasinsan-6-ol -- 00300110	MicroSource Spectrum Collection	-0.415258	-0.374251
2-methoxy-5 (6)epoxy-tetrahydrocaryophyllene -- 00300111	MicroSource Spectrum Collection	-0.392203	-1.00467
isokobusone -- 00300117	MicroSource Spectrum Collection	0.211474	-0.223316
3,7-epoxycaryophyllan-6-ol -- 00300118	MicroSource Spectrum Collection	-1.34276	-0.65497
2-hydroxy-5 (6)epoxy-tetrahydrocaryophyllene -- 00300119	MicroSource Spectrum Collection	-0.886978	-2.16757
3,7-epoxycaryophyllan-6-one -- 00300132	MicroSource Spectrum Collection	-1.597	-1.33939
clovanediol diacetate -- 00300133	MicroSource Spectrum Collection	-1.1922	0.596598
vulpinic acid -- 00300146	MicroSource Spectrum Collection	-0.908246	-1.0945
usnic acid -- 00300147	MicroSource Spectrum Collection	-2.11209	-1.20308
eugenyl benzoate -- 00300157	MicroSource Spectrum Collection	-1.1541	-0.453028
3-pinanone oxime -- 00300160	MicroSource Spectrum Collection	-1.24327	-0.83911
15-norcaryophyllen-3-one -- 00300166	MicroSource Spectrum Collection	-2.61628	-0.963931
difucol hexamethyl ether -- 00300423	MicroSource Spectrum Collection	1.39214	-0.351379
melezitose -- 00300531	MicroSource Spectrum Collection	-1.25928	0.12694
isosafrole -- 00300533	MicroSource Spectrum Collection	-0.459031	0.49102
isoreserpine -- 00300534	MicroSource Spectrum Collection	-1.63064	-1.17958
xanthopterin -- 00300537	MicroSource Spectrum Collection	-0.854745	-0.657331
quercetin tetramethyl (5,7,3',4') ether -- 00300538	MicroSource Spectrum Collection	-0.667504	-0.77054
arbutin -- 00300539	MicroSource Spectrum Collection	0.457322	-0.0102898
hymecromone methyl ether -- 00300540	MicroSource Spectrum Collection	-1.19741	-0.447081
santonin -- 00300542	MicroSource Spectrum Collection	-1.17303	0.172149
chrysophanol -- 00300545	MicroSource Spectrum Collection	-0.804441	-0.684542
bergapten -- 00300546	MicroSource Spectrum Collection	0.346929	0.171223
phloridzin -- 00300547	MicroSource Spectrum Collection	-0.355976	-0.44195
sparteine sulfate -- 00300548	MicroSource Spectrum Collection	-0.726328	0.719838
pelletierine hydrochloride -- 00300553	MicroSource Spectrum Collection	-0.772646	-0.708035
phloretin -- 00300554	MicroSource Spectrum Collection	-0.240065	-0.178908
chrysarobin -- 00300556	MicroSource Spectrum Collection	-0.505438	-0.501413
gedunol -- 00300558	MicroSource Spectrum Collection	0.174244	-0.309969
trichlormethine -- 00300563	MicroSource Spectrum Collection	-1.08731	-1.49342
menthone -- 00300564	MicroSource Spectrum Collection	-0.626033	-0.780199
metergoline -- 00300565	MicroSource Spectrum Collection	-0.334636	-0.82964
chrysanthemyl alcohol -- 00300566	MicroSource Spectrum Collection	1.30446	0.126777
phloracetophenone -- 00300604	MicroSource Spectrum Collection	-0.343227	-0.635634
rutoside (rutin) -- 00300607	MicroSource Spectrum Collection	-0.707864	-1.37033
acetosyringone -- 00300610	MicroSource Spectrum Collection	-0.929749	-0.608152
salicylanilide -- 00300618	MicroSource Spectrum Collection	-0.789032	0.289731
phenyl aminosalicylate -- 00305025	MicroSource Spectrum Collection	0.237197	-1.25194
phenylbutyric acid -- 00306001	MicroSource Spectrum Collection	-0.792848	0.525958
testosterone -- 00307023	MicroSource Spectrum Collection	-0.743154	-0.35024
cholesteryl acetate -- 00307031	MicroSource Spectrum Collection	-1.09094	-1.9309
3-hydroxy-4-(succin-2-yl)-caryolane delta-lactone -- 00307033	MicroSource Spectrum Collection	-0.322533	0.0604696
dehydro (11,12)ursolic acid lactone -- 00307043	MicroSource Spectrum Collection	-0.1814	-0.59367
3-oxoursan (28-13)olide -- 00307047	MicroSource Spectrum Collection	-0.582251	-0.730412
dehydroabietamide -- 00307050	MicroSource Spectrum Collection	-0.523293	0.0342709
muurolladie-3-one -- 00307056	MicroSource Spectrum Collection	-0.935118	-0.728138
bisabolol -- 00307057	MicroSource Spectrum Collection	-1.52204	-0.398783
cedrol -- 00307059	MicroSource Spectrum Collection	-0.726783	0.419604
estrone benzoate -- 00307123	MicroSource Spectrum Collection	-1.6095	-0.777123
aconitic acid -- 00310001	MicroSource Spectrum Collection	-0.692681	-0.237219
adonitol -- 00310002	MicroSource Spectrum Collection	-0.0353509	-0.89835
anabasine hydrochloride -- 00310004	MicroSource Spectrum Collection	-0.532659	-0.700651
hydrastinine hydrochloride -- 00310006	MicroSource Spectrum Collection	-1.37365	-1.40504
djenkolic acid -- 00310008	MicroSource Spectrum Collection	-0.979357	-0.74865
epiandrosterone -- 00310009	MicroSource Spectrum Collection	-0.149797	-0.980055
helenine -- 00310010	MicroSource Spectrum Collection	-0.0272661	-0.109437
hesperidin -- 00310011	MicroSource Spectrum Collection	0.461747	-0.0511467
hesperetin -- 00310012	MicroSource Spectrum Collection	-1.80573	-0.81996
cedryl acetate -- 00310015	MicroSource Spectrum Collection	0.547805	0.057215
chaulmoogric acid -- 00310016	MicroSource Spectrum Collection	-0.6267	0.495975
chaulmoogric acid, ethyl ester -- 00310017	MicroSource Spectrum Collection	-1.23802	-0.0023018
quinic acid -- 00310018	MicroSource Spectrum Collection	-0.556141	-0.419214
chrysanthemic acid, ethyl ester -- 00310019	MicroSource Spectrum Collection	0.747294	-0.19459
phytol -- 00310021	MicroSource Spectrum Collection	-0.504509	-0.299311
hypoxanthine -- 00310023	MicroSource Spectrum Collection	-0.708553	0.259685
larixinic acid -- 00310025	MicroSource Spectrum Collection	-0.406256	0.11508
quassin -- 00310028	MicroSource Spectrum Collection	-0.198303	0.0714672
rhodinyl acetate -- 00310030	MicroSource Spectrum Collection	-0.773777	0.0574594
sanguinarine sulfate -- 00310035	MicroSource Spectrum Collection	-1.40794	-1.25194
alpha-tochopherol -- 00310039	MicroSource Spectrum Collection	-1.11515	-0.0826623
alpha-tochopheryl acetate -- 00310040	MicroSource Spectrum Collection	-0.570898	-0.374494
visnagin -- 00310041	MicroSource Spectrum Collection	-0.84376	-0.848143
quinine ethyl carbonate -- 00310050	MicroSource Spectrum Collection	-0.24169	-1.10418
glucosaminic acid -- 00310298	MicroSource Spectrum Collection	-1.37216	-0.837633
thymoquinone -- 00310299	MicroSource Spectrum Collection	-0.395124	-0.228833
dactinomycin -- 00330001	MicroSource Spectrum Collection	-3.73593	-4.00332
mitomycin c -- 00330002	MicroSource Spectrum Collection	-2.39907	-3.11469
methylmethane sulfonate -- 00330003	MicroSource Spectrum Collection	-1.12368	-0.814695
benzo[a]pyrene -- 00330005	MicroSource Spectrum Collection	-0.81171	-0.691761
2,4-dinitrophenol -- 00330008	MicroSource Spectrum Collection	-0.860178	-2.09978
methyl parathione -- 00330010	MicroSource Spectrum Collection	0.178599	-0.285535
coumophos -- 00330012	MicroSource Spectrum Collection	-0.268915	-0.988834
azinphos methyl -- 00330013	MicroSource Spectrum Collection	-1.32092	-1.51777
dichlorvos -- 00330018	MicroSource Spectrum Collection	2.00957	0.360941
dimethoate -- 00330020	MicroSource Spectrum Collection	0.957765	-0.0668998
methamidophos -- 00330023	MicroSource Spectrum Collection	-0.879211	0.426897
propazine -- 00330026	MicroSource Spectrum Collection	-0.0553289	-1.17469
atrazine -- 00330029	MicroSource Spectrum Collection	0.694146	-1.39205
diuron -- 00330030	MicroSource Spectrum Collection	-1.44385	-0.726704
benfluralin -- 00330033	MicroSource Spectrum Collection	-1.98028	-1.43825
prometon -- 00330034	MicroSource Spectrum Collection	0.0199189	-0.157445
dichlobenil -- 00330036	MicroSource Spectrum Collection	-0.551937	-0.267031
prometryn -- 00330037	MicroSource Spectrum Collection	-1.29829	-0.545158
trifluralin -- 00330038	MicroSource Spectrum Collection	-0.682252	-1.34982
bentazon -- 00330039	MicroSource Spectrum Collection	-1.13004	-1.55264
2,4-dichlorophenoxybutyric acid -- 00330041	MicroSource Spectrum Collection	-0.714377	-0.412856
2,4,5-trichlorophenoxyacetic acid -- 00330042	MicroSource Spectrum Collection	-0.896688	0.094542
2,4-dichlorophenoxyacetic acid, methyl ester -- 00330044	MicroSource Spectrum Collection	-0.346985	-1.308
2,4,5-trichlorophenoxyacetic acid, methyl ester -- 00330046	MicroSource Spectrum Collection	-1.63537	-0.786641
glyphosate -- 00330047	MicroSource Spectrum Collection	-0.269543	-0.682212
2,4-dichlorophenoxyacetic acid, isooctyl ester -- 00330048	MicroSource Spectrum Collection	-0.531431	-1.1479
chlorpropham -- 00330051	MicroSource Spectrum Collection	-0.250763	-0.646082
pentachlorophenol -- 00330056	MicroSource Spectrum Collection	-0.811686	-1.57773
carbofuran -- 00330057	MicroSource Spectrum Collection	-1.02188	-1.17418
methomyl -- 00330060	MicroSource Spectrum Collection	-0.772864	-1.17943
temefos -- 00330062	MicroSource Spectrum Collection	2.53458	-0.164261
propargite -- 00330067	MicroSource Spectrum Collection	-1.17483	-1.77464
dichlorodiphenyltrichloroethane -- 00330070	MicroSource Spectrum Collection	-0.647735	-0.956945
lindane -- 00330071	MicroSource Spectrum Collection	-0.00611057	-0.207744
dichlorodiphenyldichloroethylene -- 00330072	MicroSource Spectrum Collection	-0.612386	-1.19873
endrin -- 00330073	MicroSource Spectrum Collection	-0.681662	-0.851037
chlordane -- 00330076	MicroSource Spectrum Collection	0.148897	-0.132258
heptachlor -- 00330078	MicroSource Spectrum Collection	-1.09967	-0.448702
aldrin -- 00330080	MicroSource Spectrum Collection	0.00919809	-0.780635
mitotane -- 00330082	MicroSource Spectrum Collection	-0.529817	-2.38295
4-nonylphenol -- 00330085	MicroSource Spectrum Collection	-1.66094	-0.776487
dibutyl phthalate -- 00330086	MicroSource Spectrum Collection	-1.68042	-0.658381
apiin -- 00350025	MicroSource Spectrum Collection	0.844635	-0.638602
apiole -- 00390001	MicroSource Spectrum Collection	-1.15053	-0.793785
cycloveratrylene -- 00500123	MicroSource Spectrum Collection	-1.3844	-1.46556
d,l-threo-3-hydroxyaspartic acid -- 00501000	MicroSource Spectrum Collection	-0.688801	-0.884186
phenacylamine hydrochloride -- 00501332	MicroSource Spectrum Collection	-0.367426	-0.752895
haematoporphyrin -- 00700024	MicroSource Spectrum Collection	1.76034	0.800644
glutamine (l) -- 01300018	MicroSource Spectrum Collection	-0.903635	-0.957143
ivermectin -- 01300027	MicroSource Spectrum Collection	-2.10084	-0.819747
mannitol -- 01300028	MicroSource Spectrum Collection	-0.974842	-1.22043
meglumine -- 01300029	MicroSource Spectrum Collection	-0.0777141	0.671882
omega-3-acid esters (epa shown) -- 01300030	MicroSource Spectrum Collection	-0.234566	0.440194
sodium nitroprusside -- 01300037	MicroSource Spectrum Collection	-2.19412	-1.8421
sodium oxybate -- 01300038	MicroSource Spectrum Collection	-0.164874	-0.416387
sorbitol -- 01300043	MicroSource Spectrum Collection	-1.50977	-1.18076
xylose -- 01300048	MicroSource Spectrum Collection	0.45446	0.177801
hydrindantin hydrate -- 01301001	MicroSource Spectrum Collection	-0.89804	-0.252045
haematommic acid -- 01400131	MicroSource Spectrum Collection	-0.732086	-0.515665
n-methylisoleucine -- 01400136	MicroSource Spectrum Collection	-0.345166	-0.228925
ethyl paraben -- 01400151	MicroSource Spectrum Collection	-0.0564571	-1.83103
isopeonol -- 01400156	MicroSource Spectrum Collection	-0.639342	-0.560211
2-hydroxy-3,4-dimethoxybenzoic acid -- 01400164	MicroSource Spectrum Collection	-0.413015	-0.757866
coumarin -- 01400208	MicroSource Spectrum Collection	0.77114	-0.34364
n-methylbenzylamine hydrochloride -- 01400242	MicroSource Spectrum Collection	-1.40527	-1.2221
methoxyvone -- 01400666	MicroSource Spectrum Collection	-0.167053	-0.24124
methyl robustone -- 01401401	MicroSource Spectrum Collection	1.48259	0.236873
derrusnin -- 01401406	MicroSource Spectrum Collection	-1.38913	-1.70481
derrustone -- 01401419	MicroSource Spectrum Collection	-0.468306	0.30872
acetaminophen -- 01500101	MicroSource Spectrum Collection	-0.388592	-1.04288
acetazolamide -- 01500102	MicroSource Spectrum Collection	-0.177219	-0.674368
acetohydroxamic acid -- 01500103	MicroSource Spectrum Collection	1.01531	-0.183003
acetylcholine -- 01500104	MicroSource Spectrum Collection	-1.313	-1.20659
acetylcysteine -- 01500105	MicroSource Spectrum Collection	-0.993214	-1.19551
adenosine -- 01500107	MicroSource Spectrum Collection	0.784174	-1.37911
allopurinol -- 01500108	MicroSource Spectrum Collection	-0.319967	-1.04565
alverine citrate -- 01500109	MicroSource Spectrum Collection	-2.11612	-0.424013
amantadine hydrochloride -- 01500110	MicroSource Spectrum Collection	-2.05508	-1.45819
amikacin sulfate -- 01500111	MicroSource Spectrum Collection	1.31341	0.727647
amiloride hydrochloride -- 01500112	MicroSource Spectrum Collection	-0.639306	0.367603
potassium p-aminobenzoate -- 01500113	MicroSource Spectrum Collection	0.0363589	-1.52881
aminocaproic acid -- 01500114	MicroSource Spectrum Collection	0.0332768	0.330554
aminoglutethimide -- 01500115	MicroSource Spectrum Collection	-1.91087	-1.18955
aminosalicylate sodium -- 01500116	MicroSource Spectrum Collection	0.15233	-1.42423
amitriptyline hydrochloride -- 01500117	MicroSource Spectrum Collection	-0.305231	0.550717
amodiaquine dihydrochloride -- 01500119	MicroSource Spectrum Collection	-0.670528	-2.35833
amoxicillin -- 01500120	MicroSource Spectrum Collection	-1.54497	-0.955571
amphotericin b -- 01500122	MicroSource Spectrum Collection	-0.987938	-1.05381
ampicillin sodium -- 01500123	MicroSource Spectrum Collection	-0.74011	-0.365674
amprolium -- 01500124	MicroSource Spectrum Collection	-0.339035	-0.087597
antazoline phosphate -- 01500126	MicroSource Spectrum Collection	1.0126	-1.4146
anthralin -- 01500127	MicroSource Spectrum Collection	0.440381	0.503917
antipyrine -- 01500128	MicroSource Spectrum Collection	-1.10096	0.13457
apomorphine hydrochloride -- 01500129	MicroSource Spectrum Collection	-2.29851	-2.84803
aspirin -- 01500130	MicroSource Spectrum Collection	-0.290066	-0.545398
atropine sulfate -- 01500131	MicroSource Spectrum Collection	-1.51419	-2.51453
aurothioglucose -- 01500132	MicroSource Spectrum Collection	0.523282	-2.3344
azathioprine -- 01500133	MicroSource Spectrum Collection	0.395382	0.871433
bacitracin -- 01500134	MicroSource Spectrum Collection	1.36862	-0.345398
baclofen -- 01500135	MicroSource Spectrum Collection	-0.440138	-0.106021
beclomethasone dipropionate -- 01500136	MicroSource Spectrum Collection	-1.43389	0.034304
benserazide hydrochloride -- 01500137	MicroSource Spectrum Collection	-1.74999	-0.658936
benzethonium chloride -- 01500138	MicroSource Spectrum Collection	-1.33607	-1.54619
benzocaine -- 01500139	MicroSource Spectrum Collection	-2.33976	-1.12918
benzthiazide -- 01500141	MicroSource Spectrum Collection	1.5208	-1.29788
benztropine -- 01500142	MicroSource Spectrum Collection	0.0332124	-1.01235
beta-carotene -- 01500143	MicroSource Spectrum Collection	-1.12806	-2.3831
betamethasone -- 01500144	MicroSource Spectrum Collection	-0.863966	0.367318
betamethasone valerate -- 01500145	MicroSource Spectrum Collection	-1.1837	1.12376
bethanechol chloride -- 01500146	MicroSource Spectrum Collection	-3.62167	-1.41248
bisacodyl -- 01500147	MicroSource Spectrum Collection	-2.48807	-3.28347
bithionate sodium -- 01500148	MicroSource Spectrum Collection	-2.95522	-1.92762
bromocriptine mesylate -- 01500151	MicroSource Spectrum Collection	-0.414902	-0.926858
busulfan -- 01500152	MicroSource Spectrum Collection	1.95398	-0.369224
caffeine -- 01500155	MicroSource Spectrum Collection	1.56061	1.44643
camphor (1r) -- 01500156	MicroSource Spectrum Collection	1.3799	-0.149221
capreomycin sulfate -- 01500157	MicroSource Spectrum Collection	-0.269976	0.533314
carbachol -- 01500158	MicroSource Spectrum Collection	-0.922029	-1.48284
carbamazepine -- 01500159	MicroSource Spectrum Collection	-0.143822	0.421342
carbenicillin disodium -- 01500160	MicroSource Spectrum Collection	-0.0134871	-0.321441
carbinoxamine maleate -- 01500161	MicroSource Spectrum Collection	-0.740588	-2.29181
carisoprodol -- 01500162	MicroSource Spectrum Collection	-1.47084	-0.744341
cefadroxil -- 01500163	MicroSource Spectrum Collection	-1.2267	-1.43958
cefazolin sodium -- 01500164	MicroSource Spectrum Collection	0.709451	-1.23123
cefotaxime sodium -- 01500165	MicroSource Spectrum Collection	-1.05403	-1.73408
cephalothin sodium -- 01500166	MicroSource Spectrum Collection	-1.7237	-1.56843
cephapirin sodium -- 01500167	MicroSource Spectrum Collection	-1.42034	-0.527234
cephradine -- 01500168	MicroSource Spectrum Collection	-1.50377	-1.14227
cetylpyridinium chloride -- 01500169	MicroSource Spectrum Collection	-1.53747	-0.323894
chlorambucil -- 01500171	MicroSource Spectrum Collection	-1.63804	-0.708784
chloramphenicol palmitate -- 01500172	MicroSource Spectrum Collection	-0.21666	0.0546023
chloramphenicol hemisuccinate -- 01500173	MicroSource Spectrum Collection	-0.0956052	-1.7025
chloramphenicol -- 01500174	MicroSource Spectrum Collection	-0.328973	-1.03501
chlorcyclizine hydrochloride -- 01500175	MicroSource Spectrum Collection	-0.340297	-1.9928
chlorhexidine -- 01500177	MicroSource Spectrum Collection	0.0698612	-1.43011
chlorocresol -- 01500178	MicroSource Spectrum Collection	0.882311	-1.08826
chloroquine diphosphate -- 01500179	MicroSource Spectrum Collection	-1.01947	-0.451407
chlorothiazide -- 01500180	MicroSource Spectrum Collection	-1.85516	-1.78096
chlorotrianisene -- 01500181	MicroSource Spectrum Collection	-1.44342	-1.89979
chloroxylenol -- 01500182	MicroSource Spectrum Collection	-1.26369	-1.36565
chlorpheniramine (s) maleate -- 01500183	MicroSource Spectrum Collection	-1.55157	-1.03884
chlorpromazine -- 01500184	MicroSource Spectrum Collection	0.859534	-1.30373
chlorpropamide -- 01500185	MicroSource Spectrum Collection	-2.34068	-3.13793
chlortetracycline hydrochloride -- 01500186	MicroSource Spectrum Collection	-0.37013	-0.637441
chlorthalidone -- 01500187	MicroSource Spectrum Collection	1.24699	-0.265357
chlorzoxazone -- 01500188	MicroSource Spectrum Collection	-0.752717	-0.0160669
ciclopirox olamine -- 01500189	MicroSource Spectrum Collection	-3.65272	-2.66354
cinoxacin -- 01500190	MicroSource Spectrum Collection	-0.890248	-0.833924
clemastine -- 01500191	MicroSource Spectrum Collection	-0.379101	-0.632755
clidinium bromide -- 01500192	MicroSource Spectrum Collection	-1.95	0.148674
clindamycin hydrochloride -- 01500193	MicroSource Spectrum Collection	0.0889178	-0.165902
clomiphene citrate -- 01500196	MicroSource Spectrum Collection	-0.711438	-1.48121
clonidine hydrochloride -- 01500198	MicroSource Spectrum Collection	-0.62248	-1.90786
clotrimazole -- 01500200	MicroSource Spectrum Collection	-0.502327	-1.06602
cloxacillin sodium -- 01500201	MicroSource Spectrum Collection	0.89441	-0.0924275
cloxyquin -- 01500202	MicroSource Spectrum Collection	-0.735365	-0.465941
colchicine -- 01500205	MicroSource Spectrum Collection	-3.38547	-4.42886
colistimethate sodium -- 01500206	MicroSource Spectrum Collection	-0.141063	-0.848735
cortisone acetate -- 01500207	MicroSource Spectrum Collection	-1.29944	-2.07871
cotinine -- 01500208	MicroSource Spectrum Collection	-0.0642175	2.82675
cresol -- 01500209	MicroSource Spectrum Collection	-0.320611	-0.712648
cromolyn sodium -- 01500210	MicroSource Spectrum Collection	-0.889656	-0.566414
cyclizine -- 01500211	MicroSource Spectrum Collection	-0.387514	-0.12191
cyclopentolate hydrochloride -- 01500212	MicroSource Spectrum Collection	0.188872	-0.366532
cyclophosphamide hydrate -- 01500213	MicroSource Spectrum Collection	-0.836266	-2.25503
cycloserine -- 01500215	MicroSource Spectrum Collection	-0.728625	-1.24476
cyproterone acetate -- 01500216	MicroSource Spectrum Collection	-0.238501	0.765735
cytarabine -- 01500217	MicroSource Spectrum Collection	-2.97468	-2.95374
dacarbazine -- 01500218	MicroSource Spectrum Collection	-1.05419	-0.966509
danazol -- 01500220	MicroSource Spectrum Collection	0.894681	0.556716
dapsone -- 01500222	MicroSource Spectrum Collection	1.5832	0.336759
daunorubicin -- 01500223	MicroSource Spectrum Collection	-3.18064	-4.50761
deferoxamine mesylate -- 01500224	MicroSource Spectrum Collection	-0.751155	-1.08107
sodium dehydrocholate -- 01500225	MicroSource Spectrum Collection	-1.24773	-1.17618
demeclocycline hydrochloride -- 01500226	MicroSource Spectrum Collection	-1.04464	-1.09417
desipramine hydrochloride -- 01500227	MicroSource Spectrum Collection	-1.58276	-0.47081
dexamethasone -- 01500230	MicroSource Spectrum Collection	-0.546969	0.995026
dexamethasone acetate -- 01500231	MicroSource Spectrum Collection	-0.733248	0.164902
dexamethasone sodium phosphate -- 01500232	MicroSource Spectrum Collection	-0.219723	0.475421
dextromethorphan hydrobromide -- 01500233	MicroSource Spectrum Collection	-1.08744	-0.563929
dibenzothiophene -- 01500235	MicroSource Spectrum Collection	-3.09529	-1.62957
dibucaine hydrochloride -- 01500236	MicroSource Spectrum Collection	-1.8353	-2.29494
diclofenac sodium -- 01500237	MicroSource Spectrum Collection	0.0965466	-1.78757
dicloxacillin sodium -- 01500238	MicroSource Spectrum Collection	-1.58158	-1.57523
dicumarol -- 01500239	MicroSource Spectrum Collection	-1.96483	-3.71337
dicyclomine hydrochloride -- 01500240	MicroSource Spectrum Collection	-1.87564	-2.72732
dienestrol -- 01500241	MicroSource Spectrum Collection	-1.69692	-2.42933
diethylcarbamazine citrate -- 01500242	MicroSource Spectrum Collection	-0.506604	-0.201319
diethylstilbestrol -- 01500244	MicroSource Spectrum Collection	0.898653	0.559515
diflunisal -- 01500245	MicroSource Spectrum Collection	-0.710128	-1.11004
digitoxin -- 01500246	MicroSource Spectrum Collection	-3.35666	-3.15841
digoxin -- 01500247	MicroSource Spectrum Collection	-2.70246	-2.67739
dihydroergotamine mesylate -- 01500248	MicroSource Spectrum Collection	0.194158	0.518773
dihydrostreptomycin sulfate -- 01500249	MicroSource Spectrum Collection	0.550466	2.31954
dimenhydrinate -- 01500251	MicroSource Spectrum Collection	0.178438	-1.16562
dimethadione -- 01500253	MicroSource Spectrum Collection	1.15565	-0.457482
dioxybenzone -- 01500255	MicroSource Spectrum Collection	0.199477	-0.436002
diphenhydramine hydrochloride -- 01500256	MicroSource Spectrum Collection	0.153253	0.507258
diphenylpyraline hydrochloride -- 01500258	MicroSource Spectrum Collection	-0.053661	-0.447021
dipyridamole -- 01500259	MicroSource Spectrum Collection	0.852214	0.373511
pyrithione zinc -- 01500260	MicroSource Spectrum Collection	-0.0505994	-0.0299788
disopyramide phosphate -- 01500261	MicroSource Spectrum Collection	-0.294044	-0.916471
disulfiram -- 01500262	MicroSource Spectrum Collection	0.01817	-0.343583
dopamine hydrochloride -- 01500263	MicroSource Spectrum Collection	0.0448349	-0.0587066
doxepin hydrochloride -- 01500264	MicroSource Spectrum Collection	-0.102166	-0.33273
doxycycline hydrochloride -- 01500266	MicroSource Spectrum Collection	-1.03565	-0.475895
doxylamine succinate -- 01500267	MicroSource Spectrum Collection	0.221395	-0.485472
dyclonine hydrochloride -- 01500268	MicroSource Spectrum Collection	0.854648	-0.44177
dyphylline -- 01500269	MicroSource Spectrum Collection	-0.445637	-0.296217
trisodium ethylenediamine tetracetate -- 01500270	MicroSource Spectrum Collection	1.42572	0.898812
emetine -- 01500272	MicroSource Spectrum Collection	0.275703	-0.231639
ephedrine (1r,2s) hydrochloride -- 01500273	MicroSource Spectrum Collection	0.00918506	-0.340959
adrenaline bitartrate -- 01500274	MicroSource Spectrum Collection	0.0757972	-1.48761
equilin -- 01500275	MicroSource Spectrum Collection	-0.456812	-0.732805
ergocalciferol -- 01500276	MicroSource Spectrum Collection	0.297693	-0.235633
ergonovine maleate -- 01500277	MicroSource Spectrum Collection	1.10125	-0.56266
erythromycin ethylsuccinate -- 01500279	MicroSource Spectrum Collection	0.471954	0.704294
erythromycin -- 01500280	MicroSource Spectrum Collection	0.474095	-0.195444
estradiol -- 01500282	MicroSource Spectrum Collection	-0.545267	0.427655
estradiol cypionate -- 01500283	MicroSource Spectrum Collection	-0.0153709	-0.746977
estradiol valerate -- 01500284	MicroSource Spectrum Collection	-0.176035	-0.447721
estriol -- 01500285	MicroSource Spectrum Collection	-0.52618	-0.43801
estrone -- 01500286	MicroSource Spectrum Collection	0.73505	-0.80547
ethacrynic acid -- 01500287	MicroSource Spectrum Collection	-0.644584	0.131911
ethambutol hydrochloride -- 01500288	MicroSource Spectrum Collection	-0.268749	-0.874365
ethinyl estradiol -- 01500291	MicroSource Spectrum Collection	-0.832422	-0.525074
ethionamide -- 01500292	MicroSource Spectrum Collection	0.922067	-0.173651
ethopropazine hydrochloride -- 01500293	MicroSource Spectrum Collection	-0.0400894	0.332839
cineole -- 01500294	MicroSource Spectrum Collection	-0.753839	-0.680359
eucatropine hydrochloride -- 01500295	MicroSource Spectrum Collection	-0.231854	0.24111
eugenol -- 01500296	MicroSource Spectrum Collection	0.341309	-0.319484
fludrocortisone acetate -- 01500299	MicroSource Spectrum Collection	0.225397	-1.14108
flumethazone pivalate -- 01500300	MicroSource Spectrum Collection	0.263796	0.830532
fluocinolone acetonide -- 01500302	MicroSource Spectrum Collection	1.00412	-0.138511
fluocinonide -- 01500303	MicroSource Spectrum Collection	0.840571	1.16767
fluorometholone -- 01500304	MicroSource Spectrum Collection	1.43094	0.561838
fluorouracil -- 01500305	MicroSource Spectrum Collection	-0.550012	-0.482752
flurbiprofen -- 01500308	MicroSource Spectrum Collection	0.870886	-0.20203
furazolidone -- 01500309	MicroSource Spectrum Collection	0.18201	0.328991
furosemide -- 01500310	MicroSource Spectrum Collection	1.39974	0.585789
fusidic acid -- 01500311	MicroSource Spectrum Collection	1.2022	-0.756005
gallamine triethiodide -- 01500312	MicroSource Spectrum Collection	-0.296654	-0.299505
gemfibrozil -- 01500313	MicroSource Spectrum Collection	-0.732173	-0.27839
gentamicin sulfate -- 01500314	MicroSource Spectrum Collection	0.226604	-0.36542
gentian violet -- 01500315	MicroSource Spectrum Collection	-2.71197	-2.33965
glucosamine hydrochloride -- 01500316	MicroSource Spectrum Collection	0.703258	0.853977
gramicidin -- 01500319	MicroSource Spectrum Collection	-3.66484	-3.33332
guaifenesin -- 01500321	MicroSource Spectrum Collection	-0.0968071	0.196237
guanabenz acetate -- 01500322	MicroSource Spectrum Collection	0.229093	0.0504197
guanethidine sulfate -- 01500323	MicroSource Spectrum Collection	1.029	-0.223697
halazone -- 01500324	MicroSource Spectrum Collection	-0.232997	-0.531068
haloperidol -- 01500325	MicroSource Spectrum Collection	0.149927	-0.044331
hetacillin potassium -- 01500327	MicroSource Spectrum Collection	0.607776	0.0449983
hexachlorophene -- 01500328	MicroSource Spectrum Collection	1.00057	-0.332292
hexylresorcinol -- 01500330	MicroSource Spectrum Collection	0.408243	-0.134393
histamine dihydrochloride -- 01500331	MicroSource Spectrum Collection	0.379361	0.529512
homatropine bromide -- 01500332	MicroSource Spectrum Collection	0.343722	0.0956554
homatropine methylbromide -- 01500333	MicroSource Spectrum Collection	-0.0317495	-0.727385
hydralazine hydrochloride -- 01500334	MicroSource Spectrum Collection	-0.08157	-0.122259
hydrochlorothiazide -- 01500335	MicroSource Spectrum Collection	1.08161	0.0838357
hydrocortisone acetate -- 01500338	MicroSource Spectrum Collection	0.0379677	0.701776
hydrocortisone hemisuccinate -- 01500339	MicroSource Spectrum Collection	0.0464657	-0.20077
hydrocortisone phosphate triethylamine -- 01500340	MicroSource Spectrum Collection	0.420216	-0.481998
hydroflumethiazide -- 01500341	MicroSource Spectrum Collection	0.369372	-0.240273
hydroxyprogesterone caproate -- 01500343	MicroSource Spectrum Collection	-0.0496759	0.617613
hydroxyurea -- 01500344	MicroSource Spectrum Collection	0.18645	-0.213499
hydroxyzine pamoate -- 01500345	MicroSource Spectrum Collection	-0.0334898	-0.874171
hyoscyamine -- 01500346	MicroSource Spectrum Collection	-1.22809	-0.663972
ibuprofen -- 01500347	MicroSource Spectrum Collection	-0.221328	-0.373242
imipramine hydrochloride -- 01500348	MicroSource Spectrum Collection	0.369874	-0.170884
indapamide -- 01500349	MicroSource Spectrum Collection	0.318409	-0.277254
indomethacin -- 01500350	MicroSource Spectrum Collection	-0.671811	-0.448115
indoprofen -- 01500351	MicroSource Spectrum Collection	-0.103999	-0.285238
inositol -- 01500352	MicroSource Spectrum Collection	-0.284389	-0.0615348
iodoquinol -- 01500353	MicroSource Spectrum Collection	0.699531	-0.125831
ipratropium bromide -- 01500354	MicroSource Spectrum Collection	1.6489	0.441645
isoniazid -- 01500355	MicroSource Spectrum Collection	0.212116	-0.706772
isopropamide iodide -- 01500356	MicroSource Spectrum Collection	-0.147769	-0.0633299
isoproterenol hydrochloride -- 01500357	MicroSource Spectrum Collection	0.383016	0.241479
isosorbide dinitrate -- 01500358	MicroSource Spectrum Collection	1.71765	0.9117
isoxsuprine hydrochloride -- 01500359	MicroSource Spectrum Collection	0.309223	0.0766086
kanamycin a sulfate -- 01500360	MicroSource Spectrum Collection	0.676691	-0.728872
ketoconazole -- 01500362	MicroSource Spectrum Collection	-0.367667	0.193217
leucovorin calcium -- 01500364	MicroSource Spectrum Collection	0.575036	1.05052
levonordefrin -- 01500365	MicroSource Spectrum Collection	0.867411	0.228797
lincomycin hydrochloride -- 01500368	MicroSource Spectrum Collection	0.352116	-0.283092
mafenide hydrochloride -- 01500372	MicroSource Spectrum Collection	0.0969969	0.575693
maprotiline hydrochloride -- 01500373	MicroSource Spectrum Collection	0.305779	-0.236892
mecamylamine hydrochloride -- 01500374	MicroSource Spectrum Collection	-0.336501	0.446584
mechlorethamine -- 01500375	MicroSource Spectrum Collection	-1.41786	-1.24197
meclizine hydrochloride -- 01500376	MicroSource Spectrum Collection	-0.815407	-1.34969
meclofenamate sodium -- 01500377	MicroSource Spectrum Collection	-0.712982	-1.19737
medroxyprogesterone acetate -- 01500379	MicroSource Spectrum Collection	0.0392972	0.222879
medrysone -- 01500380	MicroSource Spectrum Collection	1.15917	0.191029
megestrol acetate -- 01500381	MicroSource Spectrum Collection	0.0793727	-0.342542
melphalan -- 01500382	MicroSource Spectrum Collection	-1.27859	-0.384123
mepenzolate bromide -- 01500383	MicroSource Spectrum Collection	0.149628	0.0678989
mercaptopurine -- 01500387	MicroSource Spectrum Collection	0.519502	0.0809815
mestranol -- 01500388	MicroSource Spectrum Collection	0.105528	-0.0299851
metaproterenol -- 01500390	MicroSource Spectrum Collection	-0.0624267	-0.534318
methacholine chloride -- 01500391	MicroSource Spectrum Collection	-0.194826	-0.63729
methenamine -- 01500394	MicroSource Spectrum Collection	-0.0718377	-0.413213
methicillin sodium -- 01500395	MicroSource Spectrum Collection	-0.971113	0.311697
methimazole -- 01500396	MicroSource Spectrum Collection	0.533595	-0.420316
methocarbamol -- 01500397	MicroSource Spectrum Collection	-0.436236	0.106391
methotrexate(+/-) -- 01500398	MicroSource Spectrum Collection	-3.85995	-3.8327
methoxamine hydrochloride -- 01500399	MicroSource Spectrum Collection	-0.710667	-2.03446
methoxsalen -- 01500400	MicroSource Spectrum Collection	1.58723	-0.936149
methscopolamine bromide -- 01500401	MicroSource Spectrum Collection	-0.70047	0.187654
methyldopa -- 01500403	MicroSource Spectrum Collection	1.23965	-0.940422
methylergonovine maleate -- 01500404	MicroSource Spectrum Collection	-0.322096	-0.53354
methylprednisolone -- 01500406	MicroSource Spectrum Collection	1.24735	0.332082
methylthiouracil -- 01500408	MicroSource Spectrum Collection	-0.298379	-0.0162379
metoclopramide hydrochloride -- 01500410	MicroSource Spectrum Collection	-0.0980489	-0.66926
metoprolol tartrate -- 01500411	MicroSource Spectrum Collection	-0.285003	-0.248538
metronidazole -- 01500412	MicroSource Spectrum Collection	1.21101	0.67652
miconazole nitrate -- 01500413	MicroSource Spectrum Collection	0.22596	-1.364
minocycline hydrochloride -- 01500414	MicroSource Spectrum Collection	0.863532	0.877938
minoxidil -- 01500415	MicroSource Spectrum Collection	-0.174607	-0.80493
moxalactam disodium -- 01500418	MicroSource Spectrum Collection	0.682108	-0.233412
nadide -- 01500419	MicroSource Spectrum Collection	2.04091	2.33087
nafcillin sodium -- 01500420	MicroSource Spectrum Collection	-0.980734	-0.604669
naphazoline hydrochloride -- 01500424	MicroSource Spectrum Collection	-0.838226	0.352897
naproxen(+) -- 01500425	MicroSource Spectrum Collection	0.724169	-0.339161
neomycin sulfate -- 01500427	MicroSource Spectrum Collection	-0.529046	-1.35186
neostigmine bromide -- 01500428	MicroSource Spectrum Collection	1.2978	-0.220216
niacin -- 01500430	MicroSource Spectrum Collection	-0.603774	-0.305904
nifedipine -- 01500431	MicroSource Spectrum Collection	-0.789548	0.679398
nitrofurantoin -- 01500433	MicroSource Spectrum Collection	-0.277288	-1.57175
nitrofurazone -- 01500434	MicroSource Spectrum Collection	-0.987975	-0.335803
nitromide -- 01500435	MicroSource Spectrum Collection	0.785797	0.226664
norepinephrine -- 01500436	MicroSource Spectrum Collection	0.560324	-0.36848
norethindrone -- 01500437	MicroSource Spectrum Collection	0.462661	-0.340745
norethindrone acetate -- 01500438	MicroSource Spectrum Collection	0.65564	-0.627836
norethynodrel -- 01500439	MicroSource Spectrum Collection	-0.855144	-0.267722
norfloxacin -- 01500440	MicroSource Spectrum Collection	-0.694765	0.170403
norgestrel -- 01500441	MicroSource Spectrum Collection	-0.587717	-0.646093
nortriptyline -- 01500442	MicroSource Spectrum Collection	0.0266699	-0.316782
noscapine hydrochloride -- 01500443	MicroSource Spectrum Collection	0.615477	0.527605
novobiocin sodium -- 01500444	MicroSource Spectrum Collection	-0.970395	-0.820342
nylidrin hydrochloride -- 01500445	MicroSource Spectrum Collection	-0.15083	0.502887
nystatin -- 01500446	MicroSource Spectrum Collection	-0.279745	-0.162278
orphenadrine citrate -- 01500447	MicroSource Spectrum Collection	-0.60714	-0.579376
oxacillin sodium -- 01500448	MicroSource Spectrum Collection	1.23655	0.318288
oxidopamine hydrochloride -- 01500450	MicroSource Spectrum Collection	0.778954	-1.02035
oxybenzone -- 01500451	MicroSource Spectrum Collection	-0.601397	-1.14819
oxymetazoline hydrochloride -- 01500453	MicroSource Spectrum Collection	0.828811	-0.414575
oxyphenbutazone -- 01500455	MicroSource Spectrum Collection	-0.16192	-0.206371
oxyquinoline hemisulfate -- 01500456	MicroSource Spectrum Collection	0.960052	0.699788
oxytetracycline -- 01500457	MicroSource Spectrum Collection	0.158276	-1.99621
papaverine hydrochloride -- 01500459	MicroSource Spectrum Collection	0.455208	0.254582
parachlorophenol -- 01500460	MicroSource Spectrum Collection	-1.56465	-0.682049
pargyline hydrochloride -- 01500462	MicroSource Spectrum Collection	0.001847	0.09824
penicillamine -- 01500464	MicroSource Spectrum Collection	0.460026	0.563581
penicillin g potassium -- 01500465	MicroSource Spectrum Collection	-0.0591782	-0.449106
penicillin v potassium -- 01500467	MicroSource Spectrum Collection	0.687426	-0.961639
phenacemide -- 01500472	MicroSource Spectrum Collection	0.428061	0.441177
phenazopyridine hydrochloride -- 01500473	MicroSource Spectrum Collection	-0.165067	-0.222232
phenelzine sulfate -- 01500476	MicroSource Spectrum Collection	-0.476232	0.408596
phenindione -- 01500477	MicroSource Spectrum Collection	0.374403	-0.199476
pheniramine maleate -- 01500478	MicroSource Spectrum Collection	1.42732	-0.0501413
phenolphthalein -- 01500480	MicroSource Spectrum Collection	-1.32588	-0.966678
phenylbutazone -- 01500482	MicroSource Spectrum Collection	0.252571	0.737106
phenylephrine hydrochloride -- 01500483	MicroSource Spectrum Collection	-0.459816	-0.853594
phenylpropanolamine hydrochloride -- 01500484	MicroSource Spectrum Collection	-1.23603	-0.559975
phenytoin sodium -- 01500485	MicroSource Spectrum Collection	0.308598	-0.0487394
physostigmine salicylate -- 01500486	MicroSource Spectrum Collection	0.65632	0.44134
pilocarpine nitrate -- 01500487	MicroSource Spectrum Collection	-0.751219	-0.093655
pindolol -- 01500488	MicroSource Spectrum Collection	0.140816	-0.349197
piperacillin sodium -- 01500489	MicroSource Spectrum Collection	-1.35057	-1.01718
piperazine -- 01500490	MicroSource Spectrum Collection	-0.386559	-0.103597
piroxicam -- 01500491	MicroSource Spectrum Collection	0.65789	1.01534
polymyxin b sulfate -- 01500492	MicroSource Spectrum Collection	-0.168177	0.24444
praziquantel -- 01500494	MicroSource Spectrum Collection	0.0763916	1.64061
prazosin hydrochloride -- 01500495	MicroSource Spectrum Collection	-0.965674	-1.26683
prednisolone -- 01500496	MicroSource Spectrum Collection	0.386599	0.750342
prednisolone acetate -- 01500497	MicroSource Spectrum Collection	0.951473	1.14936
prednisone -- 01500499	MicroSource Spectrum Collection	1.17185	0.791943
primaquine diphosphate -- 01500500	MicroSource Spectrum Collection	-1.29137	0.39673
primidone -- 01500501	MicroSource Spectrum Collection	-1.02629	-0.393472
probenecid -- 01500502	MicroSource Spectrum Collection	0.0937752	-0.701029
procainamide hydrochloride -- 01500503	MicroSource Spectrum Collection	1.10394	0.0489888
procaine hydrochloride -- 01500504	MicroSource Spectrum Collection	2.7602	0.497588
prochlorperazine edisylate -- 01500505	MicroSource Spectrum Collection	-0.339877	0.838006
procyclidine hydrochloride -- 01500507	MicroSource Spectrum Collection	-1.14502	0.404978
progesterone -- 01500508	MicroSource Spectrum Collection	-0.622116	-0.912001
promazine hydrochloride -- 01500509	MicroSource Spectrum Collection	-2.62969	-2.23058
promethazine hydrochloride -- 01500510	MicroSource Spectrum Collection	1.35652	0.375642
propantheline bromide -- 01500511	MicroSource Spectrum Collection	-0.931026	-0.30473
dexpropranolol hydrochloride -- 01500514	MicroSource Spectrum Collection	-0.0756624	-0.666574
propylthiouracil -- 01500515	MicroSource Spectrum Collection	-0.386431	-0.590844
pseudoephedrine hydrochloride -- 01500516	MicroSource Spectrum Collection	0.740212	0.848618
pyrantel pamoate -- 01500517	MicroSource Spectrum Collection	0.326625	0.281311
pyrazinamide -- 01500518	MicroSource Spectrum Collection	1.12282	1.38025
pyrilamine maleate -- 01500519	MicroSource Spectrum Collection	0.560389	1.23713
pyrimethamine -- 01500520	MicroSource Spectrum Collection	-0.900397	-0.523096
pyrvinium pamoate -- 01500521	MicroSource Spectrum Collection	-1.0946	-1.01811
quinacrine hydrochloride -- 01500522	MicroSource Spectrum Collection	1.662	0.00228986
quinidine gluconate -- 01500523	MicroSource Spectrum Collection	0.217982	0.659642
quinine sulfate -- 01500524	MicroSource Spectrum Collection	-0.242909	0.177783
racephedrine hydrochloride -- 01500525	MicroSource Spectrum Collection	-0.868147	0.150804
reserpine -- 01500526	MicroSource Spectrum Collection	0.899939	0.144692
resorcinol -- 01500527	MicroSource Spectrum Collection	-2.58035	0.138341
rifampin -- 01500529	MicroSource Spectrum Collection	2.20676	0.783337
roxarsone -- 01500530	MicroSource Spectrum Collection	-0.385257	-0.565178
salicyl alcohol -- 01500531	MicroSource Spectrum Collection	-0.864257	-0.875533
salicylamide -- 01500532	MicroSource Spectrum Collection	-1.05498	-0.614835
sodium salicylate -- 01500533	MicroSource Spectrum Collection	0.313819	0.0855164
scopolamine hydrobromide -- 01500534	MicroSource Spectrum Collection	-0.443495	0.120418
sisomicin sulfate -- 01500536	MicroSource Spectrum Collection	-0.0349979	-0.526656
spectinomycin hydrochloride -- 01500538	MicroSource Spectrum Collection	-0.279811	-0.565115
spironolactone -- 01500539	MicroSource Spectrum Collection	-0.00522856	0.544697
streptomycin sulfate -- 01500541	MicroSource Spectrum Collection	0.672507	1.09256
streptozosin -- 01500543	MicroSource Spectrum Collection	0.919157	0.640515
sulfabenzamide -- 01500544	MicroSource Spectrum Collection	0.241131	1.28842
sulfacetamide -- 01500545	MicroSource Spectrum Collection	0.718231	-0.274416
sulfadiazine -- 01500546	MicroSource Spectrum Collection	-0.24845	0.589039
sulfamerazine -- 01500547	MicroSource Spectrum Collection	-0.434401	0.355467
sulfamethazine -- 01500548	MicroSource Spectrum Collection	-0.313187	-0.348864
sulfamethizole -- 01500549	MicroSource Spectrum Collection	-1.69456	-0.409398
sulfamethoxazole -- 01500550	MicroSource Spectrum Collection	-0.778234	-0.0524737
sulfapyridine -- 01500551	MicroSource Spectrum Collection	-2.42455	1.08893
sulfasalazine -- 01500552	MicroSource Spectrum Collection	-0.726362	-0.117853
sulfathiazole -- 01500553	MicroSource Spectrum Collection	-0.471981	0.429288
sulfinpyrazone -- 01500554	MicroSource Spectrum Collection	0.0205484	-0.568887
sulfisoxazole -- 01500555	MicroSource Spectrum Collection	-1.15355	-0.34685
sulindac -- 01500556	MicroSource Spectrum Collection	0.24247	-0.560383
tamoxifen citrate -- 01500557	MicroSource Spectrum Collection	1.02163	-0.634013
terbutaline hemisulfate -- 01500558	MicroSource Spectrum Collection	0.0411191	0.104871
tetracaine hydrochloride -- 01500564	MicroSource Spectrum Collection	-0.339446	-0.931254
tetracycline hydrochloride -- 01500566	MicroSource Spectrum Collection	-0.0462745	-0.95267
tetrahydrozoline hydrochloride -- 01500567	MicroSource Spectrum Collection	0.624858	0.258445
theophylline -- 01500568	MicroSource Spectrum Collection	-2.70177	0.865215
thiabendazole -- 01500570	MicroSource Spectrum Collection	0.155605	0.322304
thimerosal -- 01500572	MicroSource Spectrum Collection	-1.38953	-1.66971
thioguanine -- 01500573	MicroSource Spectrum Collection	-1.82333	0.672569
thioridazine hydrochloride -- 01500575	MicroSource Spectrum Collection	0.956272	1.01741
thiothixene -- 01500576	MicroSource Spectrum Collection	1.1454	2.09199
timolol maleate -- 01500578	MicroSource Spectrum Collection	1.2959	0.259755
tobramycin -- 01500579	MicroSource Spectrum Collection	0.26002	-0.270786
tolazoline hydrochloride -- 01500580	MicroSource Spectrum Collection	0.409829	0.0742088
tolbutamide -- 01500581	MicroSource Spectrum Collection	-0.0539394	-0.0712154
tolmetin sodium -- 01500582	MicroSource Spectrum Collection	0.0140879	-0.915543
tolnaftate -- 01500583	MicroSource Spectrum Collection	-0.706673	-0.631608
tranylcypromine sulfate -- 01500584	MicroSource Spectrum Collection	0.108029	-0.509551
triacetin -- 01500585	MicroSource Spectrum Collection	-2.57373	-0.26032
triamcinolone -- 01500586	MicroSource Spectrum Collection	-0.167627	0.967007
triamcinolone acetonide -- 01500587	MicroSource Spectrum Collection	0.410583	0.662156
triamcinolone diacetate -- 01500588	MicroSource Spectrum Collection	0.933357	0.979473
triamterene -- 01500589	MicroSource Spectrum Collection	-1.12692	-0.996567
trichlormethiazide -- 01500590	MicroSource Spectrum Collection	-0.652598	-0.703529
trifluoperazine hydrochloride -- 01500591	MicroSource Spectrum Collection	-0.730034	-0.0570009
trihexyphenidyl hydrochloride -- 01500592	MicroSource Spectrum Collection	-0.656741	0.511272
trimeprazine tartrate -- 01500593	MicroSource Spectrum Collection	0.346329	0.996778
trimethobenzamide hydrochloride -- 01500594	MicroSource Spectrum Collection	-0.257929	0.514202
trimethoprim -- 01500595	MicroSource Spectrum Collection	-0.413825	-0.225006
trioxsalen -- 01500596	MicroSource Spectrum Collection	0.074128	-0.506254
tripelennamine citrate -- 01500597	MicroSource Spectrum Collection	-0.376988	0.706893
triprolidine hydrochloride -- 01500598	MicroSource Spectrum Collection	0.183774	-0.618359
tropicamide -- 01500599	MicroSource Spectrum Collection	-0.737283	1.61176
tryptophan -- 01500600	MicroSource Spectrum Collection	-0.272835	0.710612
tuaminoheptane sulfate -- 01500601	MicroSource Spectrum Collection	-0.313841	-1.56019
tubocurarine chloride -- 01500602	MicroSource Spectrum Collection	-0.691075	1.28351
tyrothricin -- 01500603	MicroSource Spectrum Collection	-0.250629	-1.18735
urea -- 01500604	MicroSource Spectrum Collection	-0.706247	-0.908597
ursodiol -- 01500605	MicroSource Spectrum Collection	0.510251	0.857585
valproate sodium -- 01500606	MicroSource Spectrum Collection	-0.0624139	0.655456
vancomycin hydrochloride -- 01500607	MicroSource Spectrum Collection	-1.43149	-1.61709
vidarabine -- 01500609	MicroSource Spectrum Collection	-0.530156	-0.498479
vinblastine sulfate -- 01500611	MicroSource Spectrum Collection	-4.07844	-4.21444
warfarin -- 01500613	MicroSource Spectrum Collection	-0.129933	-0.378401
xylometazoline hydrochloride -- 01500614	MicroSource Spectrum Collection	-0.0938034	1.10674
zomepirac sodium -- 01500615	MicroSource Spectrum Collection	-0.0161419	0.342921
acetarsol -- 01500616	MicroSource Spectrum Collection	0.341586	0.418887
acriflavinium hydrochloride -- 01500618	MicroSource Spectrum Collection	-0.408415	-0.240398
aminopyrine -- 01500621	MicroSource Spectrum Collection	2.22567	0.249888
broxyquinoline -- 01500623	MicroSource Spectrum Collection	-0.816978	-1.1492
carnitine (dl) hydrochloride -- 01500624	MicroSource Spectrum Collection	-1.9617	-0.227136
dichlorophene -- 01500626	MicroSource Spectrum Collection	-1.56376	-0.648356
flopropione -- 01500629	MicroSource Spectrum Collection	0.687404	0.186736
mecysteine hydrochloride -- 01500636	MicroSource Spectrum Collection	-0.0620308	-0.527953
merbromin -- 01500637	MicroSource Spectrum Collection	-1.51747	-0.224018
octopamine hydrochloride -- 01500639	MicroSource Spectrum Collection	-1.24773	-0.290792
phenacetin -- 01500642	MicroSource Spectrum Collection	0.382935	0.812986
phenethicillin potassium -- 01500643	MicroSource Spectrum Collection	-0.131518	0.742757
phenylmercuric acetate -- 01500644	MicroSource Spectrum Collection	-6.31455	-5.41616
pregnenolone -- 01500645	MicroSource Spectrum Collection	-1.24297	-1.81997
sulfanilamide -- 01500646	MicroSource Spectrum Collection	0.0689587	-0.575057
vincamine -- 01500647	MicroSource Spectrum Collection	-0.408488	-0.932649
azelaic acid -- 01500648	MicroSource Spectrum Collection	-0.366402	-0.375252
theobromine -- 01500649	MicroSource Spectrum Collection	1.86794	0.396592
strychnine -- 01500651	MicroSource Spectrum Collection	-1.28168	1.70165
aconitine -- 01500655	MicroSource Spectrum Collection	2.53216	0.714135
ajmaline -- 01500656	MicroSource Spectrum Collection	-1.00024	-0.712987
hydroquinidine -- 01500657	MicroSource Spectrum Collection	-0.110113	0.446508
yohimbine hydrochloride -- 01500663	MicroSource Spectrum Collection	-0.449858	-0.687195
acebutolol hydrochloride -- 01500665	MicroSource Spectrum Collection	-0.460098	-1.75147
acemetacin -- 01500666	MicroSource Spectrum Collection	-0.732944	-0.162479
adenosine phosphate -- 01500667	MicroSource Spectrum Collection	-1.16399	-0.382708
ketotifen fumarate -- 01500668	MicroSource Spectrum Collection	-0.457351	0.152682
benfluorex hydrochloride -- 01500669	MicroSource Spectrum Collection	-1.36768	-0.347662
betahistine hydrochloride -- 01500670	MicroSource Spectrum Collection	0.0769798	2.1043
quercetin -- 01500672	MicroSource Spectrum Collection	-0.841284	-0.53412
molsidomine -- 01500673	MicroSource Spectrum Collection	0.0610295	-1.03211
mycophenolic acid -- 01500674	MicroSource Spectrum Collection	-1.67411	-2.40236
oleandomycin phosphate -- 01500675	MicroSource Spectrum Collection	2.04496	2.07783
ouabain -- 01500676	MicroSource Spectrum Collection	-5.17699	-5.00044
albuterol (+/-) -- 01500677	MicroSource Spectrum Collection	-0.402708	-0.135856
gamma-aminobutyric acid -- 01500678	MicroSource Spectrum Collection	-0.493658	-0.053662
arecoline hydrobromide -- 01500680	MicroSource Spectrum Collection	-0.131199	1.71844
captopril -- 01500682	MicroSource Spectrum Collection	0.849219	-0.489381
cimetidine -- 01500684	MicroSource Spectrum Collection	0.62792	0.321939
clozapine -- 01500685	MicroSource Spectrum Collection	-1.50346	-0.821664
hydrastine (1r, 9s) -- 01500687	MicroSource Spectrum Collection	-0.722818	-0.438873
kynurenic acid -- 01500688	MicroSource Spectrum Collection	-1.59368	0.194401
lidocaine hydrochloride -- 01500689	MicroSource Spectrum Collection	-1.71725	-0.556233
melatonin -- 01500690	MicroSource Spectrum Collection	-2.21618	-0.833585
phentolamine hydrochloride -- 01500691	MicroSource Spectrum Collection	0.276318	0.423418
acetyl tyrosine ethyl ester -- 01500695	MicroSource Spectrum Collection	-1.49872	-0.654276
acetyltryptophanamide -- 01500699	MicroSource Spectrum Collection	-0.49658	-1.65799
alanyl-dl-phenylalanine -- 01500701	MicroSource Spectrum Collection	-0.456272	-0.364666
acetyltryptophan -- 01500702	MicroSource Spectrum Collection	-1.52751	-1.64613
acetylglutamic acid -- 01500703	MicroSource Spectrum Collection	-1.17921	-2.12396
n-acetylproline -- 01500704	MicroSource Spectrum Collection	-0.571702	-0.427301
o-benzyl-l-serine -- 01500705	MicroSource Spectrum Collection	-1.54953	0.0150852
arcaine sulfate -- 01500706	MicroSource Spectrum Collection	-0.420666	-0.525539
citropten -- 01500707	MicroSource Spectrum Collection	-2.29464	-0.404243
chrysin -- 01500709	MicroSource Spectrum Collection	0.0434196	0.979731
acetylphenylalanine -- 01500710	MicroSource Spectrum Collection	-0.722417	0.147322
acetylglucosamine -- 01500715	MicroSource Spectrum Collection	0.413196	-0.523879
alanyl-dl-leucine -- 01500716	MicroSource Spectrum Collection	-0.842515	-0.32427
6,4'-dihydroxyflavone -- 01500717	MicroSource Spectrum Collection	0.747179	-0.247307
6,7-dihydroxyflavone -- 01500718	MicroSource Spectrum Collection	0.815305	-1.0326
7,2'-dihydroxyflavone -- 01500719	MicroSource Spectrum Collection	-0.685703	0.932528
7,4'-dihydroxyflavone -- 01500721	MicroSource Spectrum Collection	0.179235	-0.426236
4-methylesculetin -- 01500729	MicroSource Spectrum Collection	-0.321325	-0.141051
4-methyldaphnetin -- 01500730	MicroSource Spectrum Collection	0.0551316	-1.96102
alpinetin methyl ether -- 01500733	MicroSource Spectrum Collection	-0.660788	-0.193367
3,4'-dimethoxyflavone -- 01500734	MicroSource Spectrum Collection	-0.663844	-0.984149
3,6-dimethoxyflavone -- 01500736	MicroSource Spectrum Collection	-1.65676	-0.960989
3,7-dimethoxyflavone -- 01500737	MicroSource Spectrum Collection	-1.38265	0.224667
chrysin dimethyl ether -- 01500739	MicroSource Spectrum Collection	0.842303	-0.00515465
6,4'-dimethoxyflavone -- 01500741	MicroSource Spectrum Collection	-0.214587	-0.817923
naringenin -- 01500746	MicroSource Spectrum Collection	-0.982538	-0.9531
neohesperidin dihydrochalcone -- 01500750	MicroSource Spectrum Collection	0.0981182	-0.401497
quercitrin -- 01500752	MicroSource Spectrum Collection	-0.310232	-0.615823
xanthurenic acid -- 01500754	MicroSource Spectrum Collection	-0.74407	-0.591987
nalidixic acid -- 01500756	MicroSource Spectrum Collection	-1.6264	0.294114
lobeline hydrochloride -- 01500758	MicroSource Spectrum Collection	-1.36093	-0.91979
hecogenin -- 01500760	MicroSource Spectrum Collection	-1.7251	-0.7965
guanidine carbonate -- 01500761	MicroSource Spectrum Collection	-1.10602	-0.697067
rosolic acid -- 01500762	MicroSource Spectrum Collection	-1.27828	-0.917061
kinetin -- 01500764	MicroSource Spectrum Collection	-0.984119	-1.85108
naringin -- 01500765	MicroSource Spectrum Collection	-1.07159	-0.952756
butamben -- 01500767	MicroSource Spectrum Collection	-0.202369	0.506456
cefaclor -- 01500771	MicroSource Spectrum Collection	-1.61811	0.51251
iodipamide -- 01500772	MicroSource Spectrum Collection	-0.472634	-0.682176
levothyroxine -- 01500774	MicroSource Spectrum Collection	-0.9101	-1.08716
tetrac -- 01500775	MicroSource Spectrum Collection	-0.774662	0.311777
liothyronine -- 01500778	MicroSource Spectrum Collection	-0.00243351	0.423601
suprofen methyl ester -- 01500779	MicroSource Spectrum Collection	-1.55618	-1.82303
allantoin -- 01500801	MicroSource Spectrum Collection	0.039035	-0.303801
alloxan -- 01500802	MicroSource Spectrum Collection	-1.32195	-1.78469
althiazide -- 01500804	MicroSource Spectrum Collection	0.102164	-1.76737
adenine -- 01500807	MicroSource Spectrum Collection	0.108194	0.465029
aminacrine -- 01500810	MicroSource Spectrum Collection	-0.756315	-3.59733
berberine chloride -- 01500811	MicroSource Spectrum Collection	0.576233	0.513262
bekanamycin sulfate -- 01500812	MicroSource Spectrum Collection	-0.0589224	0.067415
budesonide -- 01500813	MicroSource Spectrum Collection	0.401475	1.72882
cantharidin -- 01500814	MicroSource Spectrum Collection	-1.65391	-2.04956
betulin -- 01500815	MicroSource Spectrum Collection	0.364069	0.4454
carminic acid -- 01500817	MicroSource Spectrum Collection	-1.63859	-0.212004
bergenin -- 01500819	MicroSource Spectrum Collection	-0.0528763	-0.37943
bicuculline (+) -- 01500821	MicroSource Spectrum Collection	0.230091	0.455396
brucine -- 01500822	MicroSource Spectrum Collection	-0.693908	-0.803136
cephalotaxine -- 01500826	MicroSource Spectrum Collection	-1.04192	0.0386322
canrenoic acid, potassium salt -- 01500828	MicroSource Spectrum Collection	-1.62447	0.714114
carylophyllene oxide -- 01500832	MicroSource Spectrum Collection	-0.438499	-0.510897
ursocholanic acid -- 01500835	MicroSource Spectrum Collection	-0.606427	-0.234416
cephalosporin c sodium -- 01500836	MicroSource Spectrum Collection	-1.09082	-0.946795
chenodiol -- 01500837	MicroSource Spectrum Collection	-0.783581	0.0145253
cholecalciferol -- 01500838	MicroSource Spectrum Collection	0.571006	-0.242024
cinchonidine -- 01500839	MicroSource Spectrum Collection	0.565433	0.612499
cholic acid -- 01500840	MicroSource Spectrum Collection	-0.256405	-0.56406
cinchonine -- 01500841	MicroSource Spectrum Collection	-0.198765	1.28941
caryophyllene [t(-)] -- 01500842	MicroSource Spectrum Collection	-0.179672	-0.899292
lathosterol -- 01500843	MicroSource Spectrum Collection	0.105335	-0.18971
coenzyme b12 -- 01500844	MicroSource Spectrum Collection	1.38754	-0.548219
cholesterol -- 01500847	MicroSource Spectrum Collection	-0.044447	-0.207088
cholest-5-en-3-one -- 01500849	MicroSource Spectrum Collection	-0.981911	-0.907544
7-oxocholesterol -- 01500854	MicroSource Spectrum Collection	-0.377365	-0.57911
citrulline -- 01500855	MicroSource Spectrum Collection	-1.38923	-0.241297
chol-11-enic acid -- 01500856	MicroSource Spectrum Collection	-1.8063	-0.838927
bilirubin -- 01500857	MicroSource Spectrum Collection	-0.682808	-0.549608
s-isocorydine (+) -- 01500860	MicroSource Spectrum Collection	-0.845936	-0.337938
coralyne chloride -- 01500861	MicroSource Spectrum Collection	-0.668717	-0.897535
boldine -- 01500862	MicroSource Spectrum Collection	-0.856308	-1.88088
harmaline -- 01500864	MicroSource Spectrum Collection	-2.53798	-0.428466
harmalol hydrochloride -- 01500865	MicroSource Spectrum Collection	-1.0916	-1.2031
harmane -- 01500866	MicroSource Spectrum Collection	0.646417	0.371283
harmine -- 01500867	MicroSource Spectrum Collection	-0.67551	-0.140488
mimosine -- 01500869	MicroSource Spectrum Collection	-0.981811	-0.0563979
myosmine -- 01500870	MicroSource Spectrum Collection	-0.209718	-1.2448
norharman -- 01500871	MicroSource Spectrum Collection	-0.44055	1.40333
palmatine chloride -- 01500872	MicroSource Spectrum Collection	-0.676394	-0.342964
piperine -- 01500873	MicroSource Spectrum Collection	0.406032	-0.680286
corynanthine -- 01500876	MicroSource Spectrum Collection	-0.441595	-0.770695
kynuramine -- 01500877	MicroSource Spectrum Collection	-0.473784	-0.827896
tropine -- 01500878	MicroSource Spectrum Collection	0.888181	0.352038
kynurenine -- 01500879	MicroSource Spectrum Collection	0.991923	-0.621932
trigonelline -- 01500880	MicroSource Spectrum Collection	-0.824375	-0.754658
esculetin -- 01500899	MicroSource Spectrum Collection	-0.15514	1.09836
aesculin -- 01500901	MicroSource Spectrum Collection	-0.550834	-0.224817
etoposide -- 01500903	MicroSource Spectrum Collection	-2.92503	-2.4668
cholic acid, methyl ester -- 01500904	MicroSource Spectrum Collection	-0.686502	0.0375442
lithocholic acid -- 01500906	MicroSource Spectrum Collection	-0.35955	0.360498
dehydrocholic acid -- 01500907	MicroSource Spectrum Collection	-0.0535512	0.192044
protoveratrine a -- 01500909	MicroSource Spectrum Collection	-0.191849	-0.730808
carnosine -- 01500944	MicroSource Spectrum Collection	-0.563048	-0.678487
ginkgolide a -- 01500984	MicroSource Spectrum Collection	-1.06839	-0.919058
gitoxin -- 01500986	MicroSource Spectrum Collection	-6.05392	-3.53917
glutamine (d) -- 01500987	MicroSource Spectrum Collection	-1.10514	-0.0823661
18alpha-glycyrrhetinic acid -- 01500989	MicroSource Spectrum Collection	-0.517346	0.0454288
enoxolone -- 01500990	MicroSource Spectrum Collection	-2.4262	-1.00248
glycyrrhizic acid, ammonium salt -- 01500991	MicroSource Spectrum Collection	-1.19163	-1.44197
flumequine -- 01500992	MicroSource Spectrum Collection	-0.710918	-0.17502
flunarizine hydrochloride -- 01500993	MicroSource Spectrum Collection	-0.482272	-1.21592
fluphenazine hydrochloride -- 01500994	MicroSource Spectrum Collection	-2.08177	-0.405988
flutamide -- 01500995	MicroSource Spectrum Collection	0.121099	0.185757
glafenine -- 01500996	MicroSource Spectrum Collection	-2.05307	-0.963527
drofenine hydrochloride -- 01500999	MicroSource Spectrum Collection	-0.306125	-0.555402
ethaverine hydrochloride -- 01501000	MicroSource Spectrum Collection	-1.42028	-0.401176
droperidol -- 01501002	MicroSource Spectrum Collection	-1.03662	-0.904044
famotidine -- 01501003	MicroSource Spectrum Collection	-0.596836	-0.18552
dropropizine -- 01501004	MicroSource Spectrum Collection	-1.40953	-1.53457
etodolac -- 01501005	MicroSource Spectrum Collection	0.389933	-0.679359
fenoterol hydrobromide -- 01501007	MicroSource Spectrum Collection	-0.327133	-0.391067
fenbufen -- 01501008	MicroSource Spectrum Collection	-1.00822	-0.721351
1r,9s-hydrastine -- 01501009	MicroSource Spectrum Collection	0.534555	-0.902013
fenofibrate -- 01501010	MicroSource Spectrum Collection	0.814955	0.157395
fenoprofen -- 01501011	MicroSource Spectrum Collection	-0.852927	-0.479727
3-hydroxyflavone -- 01501012	MicroSource Spectrum Collection	-1.38466	-0.195787
hydrocotarnine hydrobromide -- 01501014	MicroSource Spectrum Collection	-0.486254	-0.057842
flufenamic acid -- 01501015	MicroSource Spectrum Collection	-0.729576	-0.849772
fenbendazole -- 01501016	MicroSource Spectrum Collection	-3.9882	-3.1298
ferulic acid -- 01501017	MicroSource Spectrum Collection	-0.359429	0.395647
berbamine hydrochloride -- 01501019	MicroSource Spectrum Collection	-0.242177	-0.879956
fenspiride hydrochloride -- 01501021	MicroSource Spectrum Collection	0.166046	0.654767
farnesol -- 01501022	MicroSource Spectrum Collection	-1.56802	-0.409795
fendiline hydrochloride -- 01501026	MicroSource Spectrum Collection	-1.0424	-0.877858
mefenamic acid -- 01501103	MicroSource Spectrum Collection	-0.563026	-0.141034
methacycline hydrochloride -- 01501104	MicroSource Spectrum Collection	-0.225552	-0.0346449
picrotoxinin -- 01501107	MicroSource Spectrum Collection	0.34031	-0.0448825
mefexamide -- 01501108	MicroSource Spectrum Collection	0.991592	0.278836
probucol -- 01501109	MicroSource Spectrum Collection	-0.45445	-0.229661
mebendazole -- 01501110	MicroSource Spectrum Collection	-4.21896	-2.83636
protoporphyrin ix -- 01501111	MicroSource Spectrum Collection	-1.18788	-1.11091
peruvoside -- 01501113	MicroSource Spectrum Collection	-3.57121	-5.34917
pimethixene maleate -- 01501114	MicroSource Spectrum Collection	-1.51455	-1.42685
nalbuphine hydrochloride -- 01501115	MicroSource Spectrum Collection	-0.158453	-0.456191
mebhydrolin naphthalenesulfonate -- 01501116	MicroSource Spectrum Collection	-1.7034	-0.558646
mebeverine hydrochloride -- 01501117	MicroSource Spectrum Collection	-0.346725	-0.918919
meclocycline sulfosalicylate -- 01501118	MicroSource Spectrum Collection	-1.91514	-0.373394
proglumide -- 01501119	MicroSource Spectrum Collection	-1.25893	-0.99013
minaprine hydrochloride -- 01501120	MicroSource Spectrum Collection	-0.38652	-0.955999
memantine hydrochloride -- 01501121	MicroSource Spectrum Collection	0.84387	0.136615
3-aminopropanesulphonic acid -- 01501125	MicroSource Spectrum Collection	-0.27523	0.546621
5-aminopentanoic acid hydrochloride -- 01501126	MicroSource Spectrum Collection	0.068752	-0.0405046
atenolol -- 01501127	MicroSource Spectrum Collection	-0.954863	0.418609
capsaicin -- 01501128	MicroSource Spectrum Collection	-1.0069	-0.0107284
carbetapentane citrate -- 01501129	MicroSource Spectrum Collection	1.23754	-0.297347
fampridine -- 01501130	MicroSource Spectrum Collection	-0.0614267	-0.161969
nerol -- 01501132	MicroSource Spectrum Collection	-0.214667	-0.159096
nicergoline -- 01501133	MicroSource Spectrum Collection	-0.376548	-1.01589
pimozide -- 01501134	MicroSource Spectrum Collection	-0.194582	-0.129569
nicardipine hydrochloride -- 01501135	MicroSource Spectrum Collection	-0.611186	-0.36778
nefopam -- 01501137	MicroSource Spectrum Collection	0.209296	-1.29652
pirenzepine hydrochloride -- 01501138	MicroSource Spectrum Collection	-1.08587	-0.325837
pramoxine hydrochloride -- 01501139	MicroSource Spectrum Collection	-1.2474	-0.0418769
mephenesin -- 01501140	MicroSource Spectrum Collection	0.964268	0.141766
sulfachlorpyridazine -- 01501142	MicroSource Spectrum Collection	-1.16906	-0.146313
sulfaphenazole -- 01501143	MicroSource Spectrum Collection	0.0131463	-0.972567
sulfadimethoxine -- 01501144	MicroSource Spectrum Collection	-0.26619	-0.472721
sulfaquinoxaline sodium -- 01501145	MicroSource Spectrum Collection	-0.71381	-0.502304
sulfaguanidine -- 01501146	MicroSource Spectrum Collection	-1.24408	-0.257173
sulfamonomethoxine -- 01501147	MicroSource Spectrum Collection	0.833468	0.0891773
sulconazole nitrate -- 01501148	MicroSource Spectrum Collection	-0.552438	-0.218884
ritodrine hydrochloride -- 01501149	MicroSource Spectrum Collection	-1.52332	-1.23597
sulpiride -- 01501150	MicroSource Spectrum Collection	-0.193923	-0.500969
ranitidine -- 01501151	MicroSource Spectrum Collection	-1.55158	-0.337497
spiperone -- 01501152	MicroSource Spectrum Collection	-0.311879	-0.485092
suloctidil -- 01501153	MicroSource Spectrum Collection	-0.950602	-0.475375
ronidazole -- 01501154	MicroSource Spectrum Collection	-0.831122	-0.805511
sulfameter -- 01501155	MicroSource Spectrum Collection	-0.323956	-0.0181067
sulfamethoxypyridazine -- 01501156	MicroSource Spectrum Collection	-0.0595455	-0.612632
suxibuzone -- 01501157	MicroSource Spectrum Collection	-1.95802	-0.967639
acetaminosalol -- 01501170	MicroSource Spectrum Collection	-0.239908	1.33061
saccharin -- 01501171	MicroSource Spectrum Collection	0.00969435	-0.624349
azobenzene -- 01501172	MicroSource Spectrum Collection	-0.530928	-1.41477
acetanilide -- 01501173	MicroSource Spectrum Collection	-0.607156	-0.0667379
todralazine hydrochloride -- 01501174	MicroSource Spectrum Collection	-0.64167	-0.273666
flurandrenolide -- 01501175	MicroSource Spectrum Collection	-0.516926	1.229
erythromycin estolate -- 01501176	MicroSource Spectrum Collection	-1.0466	-0.123394
estradiol propionate -- 01501179	MicroSource Spectrum Collection	0.0854761	-0.776976
estradiol diacetate -- 01501180	MicroSource Spectrum Collection	-0.366768	-0.755152
estrone acetate -- 01501181	MicroSource Spectrum Collection	-0.14209	-0.514444
estradiol benzoate -- 01501182	MicroSource Spectrum Collection	-1.16358	-0.177075
estradiol methyl ether -- 01501183	MicroSource Spectrum Collection	-0.444781	-0.0638382
estradiol acetate -- 01501184	MicroSource Spectrum Collection	0.165453	-0.426839
econazole nitrate -- 01501185	MicroSource Spectrum Collection	-0.869069	-1.06303
flunisolide -- 01501187	MicroSource Spectrum Collection	-0.0861781	-0.291499
ebselen -- 01501188	MicroSource Spectrum Collection	-0.370711	0.424514
estradiol-3-sulfate, sodium salt -- 01501192	MicroSource Spectrum Collection	-1.13726	-1.68001
erysolin -- 01501193	MicroSource Spectrum Collection	-1.10964	-3.07625
tolperisone hydrochloride -- 01501194	MicroSource Spectrum Collection	-0.259722	-0.256777
primuletin -- 01501197	MicroSource Spectrum Collection	0.340441	0.477063
tolfenamic acid -- 01501198	MicroSource Spectrum Collection	-1.06923	-0.471406
xylazine -- 01501200	MicroSource Spectrum Collection	0.0806621	-0.0475155
tolazamide -- 01501201	MicroSource Spectrum Collection	-1.29119	-1.04916
galanthamine hydrobromide -- 01501202	MicroSource Spectrum Collection	0.268659	0.0178483
retinol -- 01501203	MicroSource Spectrum Collection	-1.42909	0.38139
lapachol -- 01501204	MicroSource Spectrum Collection	-0.16631	0.341129
lanatoside c -- 01501205	MicroSource Spectrum Collection	-2.41966	-2.66113
kinetin riboside -- 01501207	MicroSource Spectrum Collection	-2.39667	-1.34001
karanjin -- 01501208	MicroSource Spectrum Collection	-1.06954	-0.664218
humulene (alpha) -- 01501210	MicroSource Spectrum Collection	-0.646514	-1.10185
mucic acid -- 01501211	MicroSource Spectrum Collection	-0.630395	-0.974533
enalapril maleate -- 01501214	MicroSource Spectrum Collection	-0.0424598	-0.214697
ketoprofen -- 01501215	MicroSource Spectrum Collection	-1.43993	-1.31504
lisinopril -- 01501217	MicroSource Spectrum Collection	-1.05056	-1.07726
acetyl-l-leucine -- 01502001	MicroSource Spectrum Collection	0.0461952	-0.259061
bufexamac -- 01502003	MicroSource Spectrum Collection	-0.46972	-0.138965
bumetanide -- 01502004	MicroSource Spectrum Collection	-0.0318391	0.201809
carbenoxolone sodium -- 01502005	MicroSource Spectrum Collection	-0.231957	-2.72626
carprofen -- 01502006	MicroSource Spectrum Collection	0.602514	-0.427037
diacerin -- 01502010	MicroSource Spectrum Collection	0.426002	-0.927444
fosfosal -- 01502012	MicroSource Spectrum Collection	-0.124293	-0.472288
isotretinon -- 01502013	MicroSource Spectrum Collection	-0.325985	0.212268
mesna -- 01502014	MicroSource Spectrum Collection	0.00340866	0.103656
tretinon -- 01502016	MicroSource Spectrum Collection	-1.39839	0.109676
foscarnet sodium -- 01502019	MicroSource Spectrum Collection	-1.64797	-0.527697
folic acid -- 01502020	MicroSource Spectrum Collection	-0.317872	-0.370021
phthalylsulfathiazole -- 01502021	MicroSource Spectrum Collection	0.221917	-0.108204
pipemidic acid -- 01502024	MicroSource Spectrum Collection	0.976977	0.668888
succinylsulfathiazole -- 01502025	MicroSource Spectrum Collection	-1.00314	-0.64474
tranexamic acid -- 01502026	MicroSource Spectrum Collection	-1.06499	-1.1606
cephalexin -- 01502028	MicroSource Spectrum Collection	0.641195	-0.422985
cefsulodin sodium -- 01502029	MicroSource Spectrum Collection	1.54862	-0.00846118
oxolinic acid -- 01502030	MicroSource Spectrum Collection	0.142961	-0.256724
cefoxitin sodium -- 01502031	MicroSource Spectrum Collection	-1.16012	-0.330015
suramin -- 01502032	MicroSource Spectrum Collection	-0.834504	-0.414097
cefuroxime sodium -- 01502033	MicroSource Spectrum Collection	0.431427	-0.234502
metampicillin sodium -- 01502034	MicroSource Spectrum Collection	-1.94419	-0.61369
lomefloxacin hydrochloride -- 01502037	MicroSource Spectrum Collection	-0.85441	-1.10098
cefamandole sodium -- 01502038	MicroSource Spectrum Collection	-1.29922	-0.34823
fosfomycin -- 01502039	MicroSource Spectrum Collection	-0.486285	-0.247788
cefmetazole sodium -- 01502040	MicroSource Spectrum Collection	-0.889849	-0.37723
cefamandole nafate -- 01502041	MicroSource Spectrum Collection	-1.73716	-0.580788
cefoperazone sodium -- 01502042	MicroSource Spectrum Collection	-0.502153	-0.91496
pralidoxime mesylate -- 01502043	MicroSource Spectrum Collection	-0.255065	-1.4767
ofloxacin -- 01502044	MicroSource Spectrum Collection	-0.552337	-0.345483
piromidic acid -- 01502045	MicroSource Spectrum Collection	-1.00212	-2.18502
bezafibrate -- 01502046	MicroSource Spectrum Collection	-1.50866	-0.754041
liothyronine (l- isomer) sodium -- 01502047	MicroSource Spectrum Collection	-1.45445	-0.996037
cephaloridine -- 01502050	MicroSource Spectrum Collection	-1.0016	0.720542
alrestatin -- 01502053	MicroSource Spectrum Collection	-0.15416	-1.7752
5-chloroindole-2-carboxylic acid -- 01502057	MicroSource Spectrum Collection	-1.03336	-0.422335
6,7-dichloro-3-hydroxy-2-quinoxalinecarboxylic acid -- 01502070	MicroSource Spectrum Collection	-0.798339	-1.74413
imidazol-4-ylacetic acid sodium salt -- 01502073	MicroSource Spectrum Collection	-1.39932	-1.27298
4-naphthalimidobutyric acid -- 01502074	MicroSource Spectrum Collection	-1.2957	-2.52701
indole-2-carboxylic acid -- 01502082	MicroSource Spectrum Collection	-0.412104	-0.430811
n- (9-fluorenylmethoxycarbonyl)-l-leucine -- 01502083	MicroSource Spectrum Collection	-3.09682	-0.915111
proadifen hydrochloride -- 01502084	MicroSource Spectrum Collection	-0.285763	-0.549452
cyclocreatine -- 01502085	MicroSource Spectrum Collection	-1.53188	-1.24961
5-fluoroindole-2-carboxylic acid -- 01502092	MicroSource Spectrum Collection	-0.637697	-0.653427
rosmarinic acid -- 01502094	MicroSource Spectrum Collection	-0.99069	-1.06394
alpha-cyano-3-hydroxycinnamic acid -- 01502095	MicroSource Spectrum Collection	-1.71546	-0.484394
alpha-cyano-4-hydroxycinnamic acid -- 01502096	MicroSource Spectrum Collection	-1.44777	-1.06661
succinylacetone -- 01502098	MicroSource Spectrum Collection	-0.422356	1.31507
perillic acid (-) -- 01502101	MicroSource Spectrum Collection	0.494509	-0.335157
quinolinic acid -- 01502102	MicroSource Spectrum Collection	-0.103443	0.265955
anthraquinone -- 01502103	MicroSource Spectrum Collection	-0.791955	-0.236161
carboplatin -- 01502106	MicroSource Spectrum Collection	-0.674422	0.0142621
cisplatin -- 01502107	MicroSource Spectrum Collection	-1.26343	0.262676
antimycin a (a1 shown) -- 01502108	MicroSource Spectrum Collection	-1.7382	-1.77825
zidovudine [azt] -- 01502109	MicroSource Spectrum Collection	-0.00418261	1.23176
azacitidine -- 01502111	MicroSource Spectrum Collection	-0.979099	-1.47921
cycloheximide -- 01502112	MicroSource Spectrum Collection	-2.14789	-0.825232
p-fluorophenylalanine -- 01502114	MicroSource Spectrum Collection	-0.366792	-0.501049
guvacine hydrochloride -- 01502126	MicroSource Spectrum Collection	0.295154	-0.47279
tinidazole -- 01502127	MicroSource Spectrum Collection	0.309908	-0.145745
cycloleucine -- 01502128	MicroSource Spectrum Collection	-0.297293	0.0554626
isoguvacine hydrochloride -- 01502129	MicroSource Spectrum Collection	0.0548116	-0.480388
aminocyclopropanecarboxylic acid -- 01502130	MicroSource Spectrum Collection	-1.49679	-0.869968
1-aminocyclobutane carboxylic acid -- 01502131	MicroSource Spectrum Collection	-2.21967	-0.972277
carbidopa -- 01502150	MicroSource Spectrum Collection	-0.00383112	0.0768267
p-chlorophenylalanine -- 01502162	MicroSource Spectrum Collection	-0.0160693	-1.54315
n-formylmethionylphenylalanine -- 01502175	MicroSource Spectrum Collection	-0.75646	-1.04014
methionyl-leucylphenylalanine acetate -- 01502177	MicroSource Spectrum Collection	-0.856953	-0.826441
piracetam -- 01502195	MicroSource Spectrum Collection	-0.694892	-0.423234
ethosuximide -- 01502196	MicroSource Spectrum Collection	-0.658219	-0.536794
piperidolate hydrochloride -- 01502197	MicroSource Spectrum Collection	-0.0596935	-0.697008
anisindione -- 01502198	MicroSource Spectrum Collection	0.196129	0.265794
cyclosporine -- 01502202	MicroSource Spectrum Collection	-1.36481	0.307537
troleandomycin -- 01502203	MicroSource Spectrum Collection	-0.467507	0.0477281
l-leucyl-l-alanine -- 01502207	MicroSource Spectrum Collection	-1.08651	-0.0216145
phenethyl caffeate (cape) -- 01502209	MicroSource Spectrum Collection	-1.78366	-2.86587
s-(1,2-dicarboxyethyl)glutathione -- 01502216	MicroSource Spectrum Collection	-0.747184	-2.09127
resveratrol -- 01502223	MicroSource Spectrum Collection	-0.286794	1.43491
cadaverine tartrate -- 01502227	MicroSource Spectrum Collection	-0.43251	-0.39133
abietic acid -- 01502229	MicroSource Spectrum Collection	-0.611178	-0.873785
ascorbic acid -- 01502230	MicroSource Spectrum Collection	-2.03002	-1.79801
cellobiose (d[+]) -- 01502231	MicroSource Spectrum Collection	-1.05011	-0.563066
camptothecin -- 01502232	MicroSource Spectrum Collection	-2.40572	-6.09271
aristolochic acid -- 01502233	MicroSource Spectrum Collection	-1.39382	-2.75877
abscisic acid (cis,trans; +/-) -- 01502234	MicroSource Spectrum Collection	-1.09345	-1.84451
abrine (l) -- 01502236	MicroSource Spectrum Collection	-0.873382	-0.955846
harmol hydrochloride -- 01502237	MicroSource Spectrum Collection	-0.614036	-1.61734
deoxyadenosine -- 01502238	MicroSource Spectrum Collection	-0.474901	-0.0159528
scopoletin -- 01502242	MicroSource Spectrum Collection	0.67776	-0.0906371
amygdalin -- 01502244	MicroSource Spectrum Collection	-1.17976	-2.01633
ellagic acid -- 01502245	MicroSource Spectrum Collection	-0.638769	-0.456926
fisetin -- 01502247	MicroSource Spectrum Collection	0.0191151	-0.483651
glutathione -- 01502248	MicroSource Spectrum Collection	0.0460713	-0.58288
guaiazulene -- 01502249	MicroSource Spectrum Collection	-1.43799	-0.115801
lawsone -- 01502250	MicroSource Spectrum Collection	-0.840247	-0.762815
nerolidol -- 01502251	MicroSource Spectrum Collection	-0.257282	-1.20362
monocrotaline -- 01502252	MicroSource Spectrum Collection	-0.715706	-1.31565
hematein -- 01502253	MicroSource Spectrum Collection	-0.272781	-2.2119
menadione -- 01502254	MicroSource Spectrum Collection	0.0859685	-0.900021
salicin -- 01502255	MicroSource Spectrum Collection	-2.13749	-0.548351
shikimic acid -- 01502256	MicroSource Spectrum Collection	-0.258641	-0.861403
monensin sodium (monensin a is shown) -- 01502258	MicroSource Spectrum Collection	-1.242	-1.1578
morin -- 01502259	MicroSource Spectrum Collection	-0.861642	-0.784988
abamectin -- 01502260	MicroSource Spectrum Collection	-1.34372	-0.423368
quebrachitol -- 01502261	MicroSource Spectrum Collection	-1.18671	-1.70993
benzoic acid -- 01503001	MicroSource Spectrum Collection	0.681509	-0.467017
benzyl benzoate -- 01503002	MicroSource Spectrum Collection	-1.45716	-1.27122
benzoyl peroxide -- 01503004	MicroSource Spectrum Collection	-1.06672	-1.1909
benzyl isothiocyanate -- 01503006	MicroSource Spectrum Collection	-1.85541	-2.03439
betaine hydrochloride -- 01503007	MicroSource Spectrum Collection	-0.0192758	-0.474286
biotin -- 01503009	MicroSource Spectrum Collection	0.266655	-0.336796
aklomide -- 01503014	MicroSource Spectrum Collection	-0.548571	-0.0369393
dinitolmide -- 01503036	MicroSource Spectrum Collection	0.708773	-0.834269
nicotinyl alcohol tartrate -- 01503038	MicroSource Spectrum Collection	-1.21323	-0.2783
aminohydroxybutyric acid -- 01503041	MicroSource Spectrum Collection	-0.939768	0.128947
artemisinin -- 01503042	MicroSource Spectrum Collection	-0.313486	1.12154
bucladesine -- 01503043	MicroSource Spectrum Collection	-1.03547	-1.46382
chromocarb -- 01503044	MicroSource Spectrum Collection	0.0676955	-1.17006
retinyl acetate -- 01503051	MicroSource Spectrum Collection	-0.182057	-0.408655
pipenzolate bromide -- 01503053	MicroSource Spectrum Collection	-0.746977	-0.331138
floxuridine -- 01503059	MicroSource Spectrum Collection	-2.82089	-2.53549
altretamine -- 01503065	MicroSource Spectrum Collection	0.0814603	0.102458
aminohippuric acid -- 01503069	MicroSource Spectrum Collection	0.0833705	0.0477176
mefloquine -- 01503070	MicroSource Spectrum Collection	0.751107	0.49735
adiphenine hydrochloride -- 01503073	MicroSource Spectrum Collection	-0.388389	-0.171767
alexidine hydrochloride -- 01503074	MicroSource Spectrum Collection	-2.99331	-2.69128
quinapril hydrochloride -- 01503076	MicroSource Spectrum Collection	-1.26472	-1.05662
pridinol methanesulfonate -- 01503077	MicroSource Spectrum Collection	-0.95195	-0.664168
ambroxol hydrochloride -- 01503080	MicroSource Spectrum Collection	-1.29932	-1.06971
amifostine -- 01503081	MicroSource Spectrum Collection	-0.0739854	-0.627803
amiprilose -- 01503083	MicroSource Spectrum Collection	-1.03158	-0.46646
amrinone -- 01503084	MicroSource Spectrum Collection	0.176403	-0.874081
pyrithyldione -- 01503085	MicroSource Spectrum Collection	-0.302171	0.806958
tiapride hydrochloride -- 01503086	MicroSource Spectrum Collection	0.792005	-0.164771
gluconolactone -- 01503092	MicroSource Spectrum Collection	-0.343938	-0.636198
azlocillin sodium -- 01503101	MicroSource Spectrum Collection	-1.92764	-0.392989
bacampicillin hydrochloride -- 01503102	MicroSource Spectrum Collection	-0.66093	-0.918486
bendroflumethiazide -- 01503104	MicroSource Spectrum Collection	-2.30045	-0.926054
bromhexine hydrochloride -- 01503107	MicroSource Spectrum Collection	-0.413159	-0.622526
bromopride -- 01503108	MicroSource Spectrum Collection	-1.18989	-1.1629
carmustine -- 01503110	MicroSource Spectrum Collection	-0.958868	-2.46927
ceftriaxone sodium trihydrate -- 01503111	MicroSource Spectrum Collection	-1.22985	-1.11222
trimipramine maleate -- 01503117	MicroSource Spectrum Collection	-0.642591	-1.00169
triflupromazine hydrochloride -- 01503118	MicroSource Spectrum Collection	-2.51434	-0.448387
trazodone hydrochloride -- 01503121	MicroSource Spectrum Collection	-0.195508	-0.261526
menthol(-) -- 01503134	MicroSource Spectrum Collection	0.0590869	-0.0999321
thonzylamine hydrochloride -- 01503135	MicroSource Spectrum Collection	-0.289532	-0.780742
thiamphenicol -- 01503136	MicroSource Spectrum Collection	0.106268	-0.545077
tenoxicam -- 01503142	MicroSource Spectrum Collection	0.234028	0.0145987
cetrimonium bromide -- 01503200	MicroSource Spectrum Collection	-1.02959	-0.54824
chloroxine -- 01503202	MicroSource Spectrum Collection	-0.955521	-1.59005
chlorprothixene hydrochloride -- 01503203	MicroSource Spectrum Collection	-1.12481	-0.308277
cinnarazine -- 01503204	MicroSource Spectrum Collection	0.0437713	0.505346
clofoctol -- 01503206	MicroSource Spectrum Collection	-1.12215	0.170955
cyclobenzaprine hydrochloride -- 01503207	MicroSource Spectrum Collection	-0.0355446	-0.0958075
dantrolene sodium -- 01503209	MicroSource Spectrum Collection	-0.391238	-0.610623
betamethasone 17,21-dipropionate -- 01503210	MicroSource Spectrum Collection	-0.633473	-0.178233
edoxudine -- 01503214	MicroSource Spectrum Collection	-1.62375	-0.774643
enoxacin -- 01503215	MicroSource Spectrum Collection	-0.710134	-0.903549
heptaminol hydrochloride -- 01503218	MicroSource Spectrum Collection	0.236718	-0.559298
diosmin -- 01503219	MicroSource Spectrum Collection	-1.50205	-0.174234
ethisterone -- 01503221	MicroSource Spectrum Collection	-0.190365	-0.45387
fipexide hydrochloride -- 01503222	MicroSource Spectrum Collection	-2.0215	-0.663257
pararosaniline pamoate -- 01503223	MicroSource Spectrum Collection	-2.17802	-1.74137
meclofenoxate hydrochloride -- 01503226	MicroSource Spectrum Collection	-1.36553	-1.29772
perhexiline maleate -- 01503227	MicroSource Spectrum Collection	-0.442483	-0.847998
methapyrilene hydrochloride -- 01503229	MicroSource Spectrum Collection	-2.04399	-0.621808
nifenazone -- 01503230	MicroSource Spectrum Collection	-2.19464	-2.56343
nimesulide -- 01503231	MicroSource Spectrum Collection	-1.81766	-2.27023
beta-propiolactone -- 01503234	MicroSource Spectrum Collection	1.16692	0.557674
halcinonide -- 01503237	MicroSource Spectrum Collection	-0.402266	2.87592
hycanthone -- 01503239	MicroSource Spectrum Collection	-2.03666	-0.48647
pyridostigmine bromide -- 01503240	MicroSource Spectrum Collection	-0.0700535	-0.172514
isoxicam -- 01503242	MicroSource Spectrum Collection	0.670423	-0.42459
labetalol hydrochloride -- 01503243	MicroSource Spectrum Collection	0.125565	0.402407
levamisole hydrochloride -- 01503245	MicroSource Spectrum Collection	0.0189111	1.05883
mephentermine sulfate -- 01503250	MicroSource Spectrum Collection	0.107289	-0.483715
metaraminol bitartrate -- 01503251	MicroSource Spectrum Collection	0.327587	0.103224
methazolamide -- 01503252	MicroSource Spectrum Collection	-0.812635	-1.02261
methylbenzethonium chloride -- 01503253	MicroSource Spectrum Collection	-1.2866	-1.25225
6alpha-methylprednisolone acetate -- 01503254	MicroSource Spectrum Collection	-3.38324	-1.82623
methylprednisolone sodium succinate -- 01503255	MicroSource Spectrum Collection	-1.3872	-0.451786
amsacrine -- 01503256	MicroSource Spectrum Collection	-4.54825	-3.92912
midodrine hydrochloride -- 01503257	MicroSource Spectrum Collection	-0.129364	-0.0806673
nadolol -- 01503260	MicroSource Spectrum Collection	-0.728691	-0.756469
naltrexone hydrochloride -- 01503262	MicroSource Spectrum Collection	-0.0845472	0.72634
cyclothiazide -- 01503263	MicroSource Spectrum Collection	-0.406579	-0.546017
niclosamide -- 01503265	MicroSource Spectrum Collection	-3.15685	-2.74409
pergolide mesylate -- 01503269	MicroSource Spectrum Collection	-0.790712	-0.281828
prilocaine hydrochloride -- 01503270	MicroSource Spectrum Collection	0.342274	0.52681
hydrocortisone butyrate -- 01503273	MicroSource Spectrum Collection	-0.558922	-0.592751
roxithromycin -- 01503276	MicroSource Spectrum Collection	-0.839811	-1.1128
mitoxanthrone hydrochloride -- 01503278	MicroSource Spectrum Collection	-2.94085	-3.23801
oxethazaine -- 01503279	MicroSource Spectrum Collection	-0.664618	-0.757789
hexamethonium bromide -- 01503297	MicroSource Spectrum Collection	-0.0494862	-0.255577
dipyrone -- 01503298	MicroSource Spectrum Collection	-0.0661951	0.494569
sulfanilate zinc -- 01503301	MicroSource Spectrum Collection	-0.82787	-0.0795433
urethane -- 01503304	MicroSource Spectrum Collection	0.73602	0.532131
thiram -- 01503322	MicroSource Spectrum Collection	-1.02062	-0.846945
thiotepa -- 01503324	MicroSource Spectrum Collection	-0.968271	0.331074
thiodiglycol -- 01503325	MicroSource Spectrum Collection	-0.514154	0.0334974
tetroquinone -- 01503330	MicroSource Spectrum Collection	-0.0565402	0.33393
sulfanitran -- 01503339	MicroSource Spectrum Collection	-0.283787	0.492262
uridine triphosphate trisodium -- 01503346	MicroSource Spectrum Collection	0.586795	0.538865
d-phenylalanine -- 01503391	MicroSource Spectrum Collection	-0.757884	-1.03361
exalamide -- 01503403	MicroSource Spectrum Collection	0.356561	0.0590539
etanidazole -- 01503412	MicroSource Spectrum Collection	0.0189012	0.59259
nafronyl oxalate -- 01503419	MicroSource Spectrum Collection	0.928219	0.688482
quipazine maleate -- 01503420	MicroSource Spectrum Collection	-0.559215	0.263915
ritanserin -- 01503421	MicroSource Spectrum Collection	-0.089286	0.574965
semustine -- 01503422	MicroSource Spectrum Collection	0.473809	-0.316443
zopiclone -- 01503425	MicroSource Spectrum Collection	-0.92886	-1.44074
aloin -- 01503427	MicroSource Spectrum Collection	-0.625312	1.18701
choline chloride -- 01503428	MicroSource Spectrum Collection	-0.00191648	-1.24669
clofibrate -- 01503429	MicroSource Spectrum Collection	-0.118533	-0.0636753
cytidine -- 01503431	MicroSource Spectrum Collection	-2.25734	-0.663559
mepartricin -- 01503432	MicroSource Spectrum Collection	-0.275335	0.00230412
resorcinol monoacetate -- 01503500	MicroSource Spectrum Collection	0.111302	0.56805
nimodipine -- 01503600	MicroSource Spectrum Collection	-0.438733	0.0438551
salinomycin, sodium -- 01503602	MicroSource Spectrum Collection	-1.90937	-3.25353
retinyl palmitate -- 01503604	MicroSource Spectrum Collection	-1.12347	-0.868434
thalidomide -- 01503607	MicroSource Spectrum Collection	-0.781433	-0.475702
nitrendipine -- 01503609	MicroSource Spectrum Collection	0.329315	0.494688
benzalkonium chloride -- 01503610	MicroSource Spectrum Collection	-2.22051	-1.98061
pentoxifylline -- 01503611	MicroSource Spectrum Collection	0.131981	-0.406507
ciprofloxacin -- 01503614	MicroSource Spectrum Collection	-0.298046	0.161416
safrole -- 01503620	MicroSource Spectrum Collection	-0.425581	0.986053
oxotremorine sesquifumarate -- 01503626	MicroSource Spectrum Collection	0.979437	-0.221474
pronetalol hydrochloride -- 01503628	MicroSource Spectrum Collection	-0.27679	-0.149728
spaglumic acid -- 01503630	MicroSource Spectrum Collection	-1.01962	0.122355
practolol -- 01503632	MicroSource Spectrum Collection	-0.434247	0.443034
n-methyl-d-aspartic acid (nmda) -- 01503636	MicroSource Spectrum Collection	-0.531547	0.677001
parthenolide -- 01503640	MicroSource Spectrum Collection	-0.323096	-0.293788
1-phenylbiguanide hydrochloride -- 01503641	MicroSource Spectrum Collection	-1.20402	0.236243
gaboxadol hydrochloride -- 01503648	MicroSource Spectrum Collection	-0.83907	-1.03186
nabumetone -- 01503650	MicroSource Spectrum Collection	-0.115612	-1.20401
sodium thioglycolate -- 01503672	MicroSource Spectrum Collection	-0.173144	0.537596
pregnenolone sulfate, sodium salt -- 01503677	MicroSource Spectrum Collection	-0.285819	0.0912466
celecoxib -- 01503678	MicroSource Spectrum Collection	-0.196406	0.622551
bleomycin (bleomycin b2 shown) -- 01503692	MicroSource Spectrum Collection	0.33748	1.97812
anethole -- 01503705	MicroSource Spectrum Collection	-0.121931	-0.0476875
terfenadine -- 01503708	MicroSource Spectrum Collection	-1.34783	-0.138637
clopidogrel sulfate -- 01503710	MicroSource Spectrum Collection	0.326305	1.26111
loratadine -- 01503712	MicroSource Spectrum Collection	0.886022	-0.430623
selamectin -- 01503720	MicroSource Spectrum Collection	-1.07929	-0.398478
enrofloxacin -- 01503721	MicroSource Spectrum Collection	-0.167564	-0.545084
atorvastatin calcium -- 01503722	MicroSource Spectrum Collection	-0.552822	0.432226
naproxol -- 01503801	MicroSource Spectrum Collection	-0.499818	-0.379174
azadirachtin -- 01503802	MicroSource Spectrum Collection	0.349537	-0.602276
colforsin -- 01503804	MicroSource Spectrum Collection	-0.373571	-0.058765
desacetylcolforsin -- 01503805	MicroSource Spectrum Collection	-0.747623	-2.31222
homidium bromide -- 01503806	MicroSource Spectrum Collection	-1.03129	-2.10744
isosorbide mononitrate -- 01503807	MicroSource Spectrum Collection	-1.39629	0.044784
cevadine -- 01503815	MicroSource Spectrum Collection	0.310967	0.404499
amcinonide -- 01503816	MicroSource Spectrum Collection	0.810232	0.899493
bupivacaine hydrochloride -- 01503818	MicroSource Spectrum Collection	-0.56215	-0.431335
cystamine dihydrochloride -- 01503821	MicroSource Spectrum Collection	-1.13553	-0.909743
ramifenazone -- 01503822	MicroSource Spectrum Collection	-0.845007	-0.774962
albendazole -- 01503903	MicroSource Spectrum Collection	-3.21979	-2.66672
patulin -- 01503904	MicroSource Spectrum Collection	-0.339756	-2.18633
anisomycin -- 01503906	MicroSource Spectrum Collection	-2.83614	-3.72493
paclitaxel -- 01503908	MicroSource Spectrum Collection	-2.90914	-3.36036
butacaine -- 01503914	MicroSource Spectrum Collection	-0.541036	-0.678944
clobetasol propionate -- 01503918	MicroSource Spectrum Collection	-0.251718	0.259749
clopamide -- 01503919	MicroSource Spectrum Collection	-0.301555	0.00483172
cyproterone -- 01503921	MicroSource Spectrum Collection	-0.155583	-0.27544
tryptamine -- 01503922	MicroSource Spectrum Collection	0.535716	0.804569
iopanic acid -- 01503923	MicroSource Spectrum Collection	-0.208921	-0.245261
ketorolac tromethamine -- 01503925	MicroSource Spectrum Collection	-0.347045	-0.261273
lansoprazole -- 01503926	MicroSource Spectrum Collection	-0.621161	-0.698738
mexiletine hydrochloride -- 01503929	MicroSource Spectrum Collection	0.478261	1.64914
morantel citrate -- 01503931	MicroSource Spectrum Collection	0.425135	-0.0912656
oxyphencyclimine hydrochloride -- 01503932	MicroSource Spectrum Collection	-0.598758	0.126673
perphenazine -- 01503934	MicroSource Spectrum Collection	-1.13429	-0.168273
propafenone hydrochloride -- 01503935	MicroSource Spectrum Collection	-0.398323	0.175251
periciazine -- 01503936	MicroSource Spectrum Collection	-2.86677	-1.7408
ribavirin -- 01503938	MicroSource Spectrum Collection	-0.950712	-0.34501
ribostamycin sulfate -- 01503939	MicroSource Spectrum Collection	-0.331975	-0.89447
spermidine trihydrochloride -- 01503940	MicroSource Spectrum Collection	-0.989256	0.128898
thioctic acid -- 01503941	MicroSource Spectrum Collection	0.36643	-0.17966
cacodylic acid -- 01503947	MicroSource Spectrum Collection	-1.88748	0.139638
putrescine dihydrochloride -- 01503952	MicroSource Spectrum Collection	-0.639823	-0.84945
tulobuterol -- 01503954	MicroSource Spectrum Collection	0.3733	0.125947
tacrolimus -- 01503968	MicroSource Spectrum Collection	1.81092	2.85555
methoxyamine hydrochloride -- 01503970	MicroSource Spectrum Collection	0.388506	-0.678627
2-thiouracil -- 01503973	MicroSource Spectrum Collection	-1.37939	-1.13902
dimethyl 4,4-o-phenylene-bis (3-thiophanate) -- 01503974	MicroSource Spectrum Collection	-1.20139	-0.542122
fluconazole -- 01503975	MicroSource Spectrum Collection	-0.221801	-0.313863
lovastatin -- 01503977	MicroSource Spectrum Collection	-1.07559	-0.867851
hydroxychloroquine sulfate -- 01503978	MicroSource Spectrum Collection	-0.541172	-0.231541
agmatine sulfate -- 01503982	MicroSource Spectrum Collection	-0.886431	-0.960787
batyl alcohol -- 01503983	MicroSource Spectrum Collection	0.70754	0.0499362
brompheniramine maleate -- 01503985	MicroSource Spectrum Collection	0.0389088	-0.0736236
cafestol acetate -- 01503986	MicroSource Spectrum Collection	0.0224359	-0.488379
caffeic acid -- 01503987	MicroSource Spectrum Collection	0.523586	-0.288518
glucitol-4-gucopyanoside -- 01503989	MicroSource Spectrum Collection	-1.13835	-1.56057
conessine -- 01503990	MicroSource Spectrum Collection	-0.772075	-1.7861
coniferyl alcohol -- 01503992	MicroSource Spectrum Collection	-0.680296	-0.447668
convallatoxin -- 01503994	MicroSource Spectrum Collection	-3.2112	-5.54197
cafestol -- 01504001	MicroSource Spectrum Collection	-0.50926	-1.22271
baicalein -- 01504002	MicroSource Spectrum Collection	-1.39259	-2.14308
triptophenolide -- 01504005	MicroSource Spectrum Collection	-1.84763	0.290496
sirolimus -- 01504008	MicroSource Spectrum Collection	-0.59577	0.247963
levulinic acid, 3-benzylidenyl- -- 01504009	MicroSource Spectrum Collection	-0.541509	-1.06916
ubidecareneone -- 01504013	MicroSource Spectrum Collection	0.418661	-0.534169
alpha-mangostin -- 01504015	MicroSource Spectrum Collection	-0.948419	-2.04882
hederagenin -- 01504016	MicroSource Spectrum Collection	0.0164641	1.06272
hederacoside c -- 01504018	MicroSource Spectrum Collection	-0.764814	-1.03774
gossypol -- 01504019	MicroSource Spectrum Collection	-1.02695	-1.46904
evoxine -- 01504020	MicroSource Spectrum Collection	-0.0848802	0.051574
lupinine -- 01504021	MicroSource Spectrum Collection	-0.126764	0.448913
salsolidine -- 01504022	MicroSource Spectrum Collection	-0.881835	-1.7729
thermopsine perchlorate -- 01504023	MicroSource Spectrum Collection	-1.32196	-2.53499
lagochilin -- 01504024	MicroSource Spectrum Collection	-0.692462	0.185109
salsoline -- 01504025	MicroSource Spectrum Collection	-0.877753	-0.819621
cytisine -- 01504027	MicroSource Spectrum Collection	-0.903317	-2.19635
beta-escin -- 01504030	MicroSource Spectrum Collection	-0.653449	-0.516548
3-deshydroxysappanol trimethyl ether -- 01504036	MicroSource Spectrum Collection	-1.17205	-2.00639
triacetylresveratrol -- 01504041	MicroSource Spectrum Collection	-1.76146	-1.86794
resveratrol 4'-methyl ether -- 01504044	MicroSource Spectrum Collection	-1.25487	-1.47871
stigmasterol -- 01504051	MicroSource Spectrum Collection	-0.88307	-0.705947
fucostanol -- 01504053	MicroSource Spectrum Collection	0.285017	0.413988
loganin -- 01504066	MicroSource Spectrum Collection	-0.569783	-1.56863
diosmetin -- 01504068	MicroSource Spectrum Collection	-0.834167	-0.719868
fraxetin -- 01504069	MicroSource Spectrum Collection	-0.649217	-1.14862
physcion -- 01504070	MicroSource Spectrum Collection	-0.128138	-0.293892
uvaol -- 01504073	MicroSource Spectrum Collection	0.149644	-0.309637
rhoifolin -- 01504075	MicroSource Spectrum Collection	0.174167	0.0162131
sennoside a -- 01504078	MicroSource Spectrum Collection	-0.441902	-0.310062
tomatine -- 01504079	MicroSource Spectrum Collection	-4.91613	-2.51065
sennoside b -- 01504080	MicroSource Spectrum Collection	-0.81198	0.0568685
betulinic acid -- 01504081	MicroSource Spectrum Collection	-0.661076	0.995559
dihydrocelastrol -- 01504082	MicroSource Spectrum Collection	-1.52296	-6.61713
paroxetine hydrochloride -- 01504085	MicroSource Spectrum Collection	0.0460093	-0.185439
ethylnorepinephrine hydrochloride -- 01504088	MicroSource Spectrum Collection	-0.631987	0.577832
teniposide -- 01504094	MicroSource Spectrum Collection	-3.03383	-2.61756
phenothrin -- 01504098	MicroSource Spectrum Collection	-1.46365	-0.802097
sildenafil -- 01504099	MicroSource Spectrum Collection	-0.305509	-1.0238
methoprene (s) -- 01504100	MicroSource Spectrum Collection	-0.69524	-1.81094
tetrachloroisophthalonitrile -- 01504101	MicroSource Spectrum Collection	-8.32085	-6.04096
dihydrojasmonic acid -- 01504104	MicroSource Spectrum Collection	0.0480045	-0.500386
hieracin -- 01504115	MicroSource Spectrum Collection	0.244404	-0.19447
formestane -- 01504116	MicroSource Spectrum Collection	-0.500206	-1.82233
diffractaic acid -- 01504118	MicroSource Spectrum Collection	-0.345435	-1.79736
carnosic acid -- 01504120	MicroSource Spectrum Collection	-1.26898	-0.954661
10-hydroxycamptothecin -- 01504123	MicroSource Spectrum Collection	-3.31413	-2.40179
linamarin -- 01504124	MicroSource Spectrum Collection	-0.867547	-1.52468
3,7-dihydroxyflavone -- 01504130	MicroSource Spectrum Collection	-1.41082	-1.72759
6,3'-dimethoxyflavone -- 01504132	MicroSource Spectrum Collection	-0.329731	-0.572581
trimedlure -- 01504135	MicroSource Spectrum Collection	0.368509	0.680426
alaproclate -- 01504136	MicroSource Spectrum Collection	-0.229271	-0.0385165
ancitabine hydrochloride -- 01504137	MicroSource Spectrum Collection	-4.22112	-1.89705
daphnetin -- 01504141	MicroSource Spectrum Collection	0.0444474	1.3231
acetriazoic acid -- 01504142	MicroSource Spectrum Collection	-0.980975	-0.370696
artenimol -- 01504143	MicroSource Spectrum Collection	-1.25059	-0.230158
dirithromycin -- 01504144	MicroSource Spectrum Collection	0.0654667	-0.165905
gliclazide -- 01504145	MicroSource Spectrum Collection	-1.66319	-0.67862
dimaprit dihydrochloride -- 01504147	MicroSource Spectrum Collection	-2.63928	0.050653
mepivacaine hydrochloride -- 01504148	MicroSource Spectrum Collection	-1.51306	-0.431807
nimustine -- 01504151	MicroSource Spectrum Collection	0.0520485	-0.498692
nilutamide -- 01504152	MicroSource Spectrum Collection	-0.549137	-0.37458
norcantharidin -- 01504153	MicroSource Spectrum Collection	0.559782	0.636478
aphyllic acid -- 01504155	MicroSource Spectrum Collection	-0.584642	-0.558894
anabasamine hydrochloride -- 01504156	MicroSource Spectrum Collection	-1.17613	-0.380379
pteryxin -- 01504160	MicroSource Spectrum Collection	-0.86691	-2.73911
marmesin acetate -- 01504163	MicroSource Spectrum Collection	-1.74568	-1.40544
ursinoic acid -- 01504167	MicroSource Spectrum Collection	-1.29878	-1.50664
venlafaxine -- 01504171	MicroSource Spectrum Collection	0.206578	-0.240462
citalopram -- 01504172	MicroSource Spectrum Collection	0.224295	0.921231
fluoxetine -- 01504173	MicroSource Spectrum Collection	-0.990343	-0.596918
bupropion -- 01504174	MicroSource Spectrum Collection	0.534424	1.79548
cefuroxime axetil -- 01504175	MicroSource Spectrum Collection	0.225594	0.129344
rhetsinine -- 01504176	MicroSource Spectrum Collection	-0.394401	-1.27236
tetrahydropalmatine -- 01504178	MicroSource Spectrum Collection	-1.02753	-0.83436
fexofenadine hydrochloride -- 01504179	MicroSource Spectrum Collection	-1.35255	-2.20019
asarinin (-) -- 01504180	MicroSource Spectrum Collection	-1.18225	-1.74522
3-methylxanthine -- 01504182	MicroSource Spectrum Collection	-0.0844823	-0.545693
trifluridine -- 01504183	MicroSource Spectrum Collection	0.314829	-0.586282
aminolevulinic acid hydrochloride -- 01504184	MicroSource Spectrum Collection	-0.846522	-0.0343117
tetrandrine -- 01504185	MicroSource Spectrum Collection	-1.7023	-2.4923
telenzepine hydrochloride -- 01504187	MicroSource Spectrum Collection	-1.50272	-1.60201
pirenperone -- 01504188	MicroSource Spectrum Collection	-0.73532	-0.463804
avobenzone -- 01504190	MicroSource Spectrum Collection	1.39707	-0.0138404
isoliquiritigenin -- 01504200	MicroSource Spectrum Collection	-1.31971	-1.85772
bovinocidin (3-nitropropionic acid) -- 01504206	MicroSource Spectrum Collection	-0.193565	-0.421534
diplosalsalate -- 01504209	MicroSource Spectrum Collection	0.699267	-0.150144
atovaquone -- 01504210	MicroSource Spectrum Collection	-0.293977	-0.356263
chloroguanide hydrochloride -- 01504211	MicroSource Spectrum Collection	-0.780005	-0.921419
chloranil -- 01504212	MicroSource Spectrum Collection	-2.20354	-3.16259
trimetozine -- 01504214	MicroSource Spectrum Collection	-0.246512	-0.384593
n,n-hexamethyleneamiloride -- 01504215	MicroSource Spectrum Collection	-1.25221	0.176128
zoxazolamine -- 01504216	MicroSource Spectrum Collection	-0.502371	-0.73281
acrisorcin -- 01504218	MicroSource Spectrum Collection	-1.80176	-0.606211
phenylbutyrate sodium -- 01504221	MicroSource Spectrum Collection	-1.07472	-0.967681
fenbutyramide -- 01504223	MicroSource Spectrum Collection	-1.05694	-0.72982
2-mercaptobenzothiazole -- 01504225	MicroSource Spectrum Collection	-1.76648	-0.694262
cysteamine hydrochloride -- 01504226	MicroSource Spectrum Collection	-1.47619	0.0124431
crustecdysone -- 01504228	MicroSource Spectrum Collection	-0.369807	-0.554869
metaxalone -- 01504229	MicroSource Spectrum Collection	-1.52312	-3.05947
18-aminoabieta-8,11,13-triene sulfate -- 01504234	MicroSource Spectrum Collection	-0.429475	-2.13851
rofecoxib -- 01504235	MicroSource Spectrum Collection	-1.79409	-0.848642
simvastatin -- 01504236	MicroSource Spectrum Collection	-2.30159	-2.04174
hydroquinone -- 01504237	MicroSource Spectrum Collection	-0.888594	0.65955
1,4-naphthoquinone -- 01504240	MicroSource Spectrum Collection	-2.73889	-1.28471
oxcarbazepine -- 01504243	MicroSource Spectrum Collection	-0.848314	-0.0526578
betamipron -- 01504244	MicroSource Spectrum Collection	-0.808541	-0.552739
epicatechin pentaacetate -- 01504256	MicroSource Spectrum Collection	-0.824998	-0.910379
carvedilol -- 01504257	MicroSource Spectrum Collection	1.02117	0.901133
nateglinide -- 01504258	MicroSource Spectrum Collection	-0.160706	0.228754
irbesartan -- 01504259	MicroSource Spectrum Collection	-1.21298	-0.177452
levofloxacin -- 01504260	MicroSource Spectrum Collection	-0.080854	0.33475
candesartan cilextil -- 01504261	MicroSource Spectrum Collection	-0.23373	-0.38566
losartan -- 01504268	MicroSource Spectrum Collection	-0.357145	-0.874268
lithium citrate -- 01504269	MicroSource Spectrum Collection	-0.20553	-0.600975
gatifloxacin -- 01504272	MicroSource Spectrum Collection	0.106109	-0.176847
miglitol -- 01504273	MicroSource Spectrum Collection	-0.612181	0.169756
orlistat -- 01504300	MicroSource Spectrum Collection	-1.13059	-0.819042
moxifloxacin hydrochloride -- 01504303	MicroSource Spectrum Collection	-1.41632	-0.60867
pioglitazone hydrochloride -- 01504401	MicroSource Spectrum Collection	-1.02761	-0.825031
tolterodine tartrate -- 01504402	MicroSource Spectrum Collection	-0.91196	-0.590572
donepezil hydrochloride -- 01504403	MicroSource Spectrum Collection	-0.80643	-0.913758
picropodophyllotoxin -- 01504410	MicroSource Spectrum Collection	-3.99782	-2.25183
picropodophyllotoxin acetate -- 01504411	MicroSource Spectrum Collection	-1.7109	-2.57176
podophyllotoxin acetate -- 01504412	MicroSource Spectrum Collection	-1.68003	-2.52199
chrysanthemic acid -- 01504800	MicroSource Spectrum Collection	0.483817	0.691294
dihydrojasmonic acid, methyl ester -- 01504910	MicroSource Spectrum Collection	-0.659323	-0.369919
puerarin -- 01505001	MicroSource Spectrum Collection	-1.53455	-1.06134
lappaconitine -- 01505002	MicroSource Spectrum Collection	-0.950415	-0.620237
pizotyline malate -- 01505003	MicroSource Spectrum Collection	0.595241	-0.19288
vindoline -- 01505004	MicroSource Spectrum Collection	0.392619	-0.0364055
l-deoxyalliin -- 01505005	MicroSource Spectrum Collection	-1.27921	-0.236008
dihydromyristicin -- 01505006	MicroSource Spectrum Collection	-1.04625	-0.653805
2,3-dimercaptosuccinic acid -- 01505007	MicroSource Spectrum Collection	0.810974	-0.663759
geranylgeraniol -- 01505009	MicroSource Spectrum Collection	-3.8662	-0.508714
euphorbiasteroid -- 01505010	MicroSource Spectrum Collection	-1.05442	-0.990285
trimebutine maleate -- 01505011	MicroSource Spectrum Collection	-1.08161	-1.22557
2-(n,n-diethylamino)diazenolate-2-oxide diethylamonium salt -- 01505017	MicroSource Spectrum Collection	-0.588919	0.287824
astragaloside iv -- 01505018	MicroSource Spectrum Collection	-0.594801	-1.49261
homosalate -- 01505020	MicroSource Spectrum Collection	-0.353457	-0.412279
3-bromo-3,4,4-trimethyl-3,4-dihydrodiazete-1.2-dioxide -- 01505023	MicroSource Spectrum Collection	-0.613794	-1.21072
olanzapine -- 01505024	MicroSource Spectrum Collection	-1.02169	-1.24634
demethylnobiletin -- 01505030	MicroSource Spectrum Collection	-0.693651	-0.586257
baccatin iii -- 01505034	MicroSource Spectrum Collection	-0.577772	1.06656
enoxaparin sodium (1% wt/vol in 10%aq dmso) -- 01505035	MicroSource Spectrum Collection	0.352028	-0.0691415
tanshinone iia sulfonate sodium -- 01505036	MicroSource Spectrum Collection	-0.728448	0.864228
kasugamycin hydrochloride -- 01505038	MicroSource Spectrum Collection	-0.195852	-1.65272
2,5-di-t-butyl-4-hydroxyanisole -- 01505039	MicroSource Spectrum Collection	0.643284	-0.390626
salvinorin a -- 01505080	MicroSource Spectrum Collection	-1.13405	-2.40456
6-phenyl-4-azobicyclo[5.4.0]undeca-7,9,11-triene-9,10-diol -- 01505101	MicroSource Spectrum Collection	-0.0292661	-0.200965
1-(2-trifluoromethylphenyl)imidazole -- 01505102	MicroSource Spectrum Collection	0.480256	-1.23308
blasticidin s -- 01505103	MicroSource Spectrum Collection	-1.16362	0.972137
4-(3-butoxy-4-methoxybenzyl)imidazolidin-2-one -- 01505104	MicroSource Spectrum Collection	-0.571371	-0.556574
3-bromo-7-nitroindazole -- 01505105	MicroSource Spectrum Collection	-1.72244	-1.23989
l-buthionine sulfoximine -- 01505108	MicroSource Spectrum Collection	-0.869192	-0.459922
thiostrepton -- 01505111	MicroSource Spectrum Collection	0.812421	0.345083
tilmicosin -- 01505112	MicroSource Spectrum Collection	-1.09864	0.464014
clioquinol -- 01505114	MicroSource Spectrum Collection	-3.17554	-1.64189
clorsulon -- 01505115	MicroSource Spectrum Collection	0.583235	0.0534515
estropipate -- 01505116	MicroSource Spectrum Collection	-0.417047	0.545515
estragole -- 01505117	MicroSource Spectrum Collection	-0.941813	-0.994209
aminoethylisothiourea dihydrobromide -- 01505119	MicroSource Spectrum Collection	-1.21743	-0.372728
aminoethoxydiphenylborane -- 01505120	MicroSource Spectrum Collection	0.121813	-0.301068
11a-acetoxyprogesterone -- 01505121	MicroSource Spectrum Collection	-1.20362	-1.66759
aztreonam -- 01505122	MicroSource Spectrum Collection	-1.18519	-0.276292
21-acetoxypregnenolone -- 01505123	MicroSource Spectrum Collection	-0.871346	-0.156368
clavulanate lithium -- 01505124	MicroSource Spectrum Collection	-0.53668	-0.412699
dicyclohexylurea -- 01505126	MicroSource Spectrum Collection	0.897711	0.740049
gossypin -- 01505127	MicroSource Spectrum Collection	-0.955035	-1.04793
plumbagin -- 01505129	MicroSource Spectrum Collection	-3.69798	-7.37711
3,4-dimethoxycinnamic acid -- 01505130	MicroSource Spectrum Collection	-0.860235	-1.31153
esculin monohydrate -- 01505131	MicroSource Spectrum Collection	-1.25889	-0.912701
2',4'-dihydroxychalcone -- 01505132	MicroSource Spectrum Collection	-1.82657	-2.2052
mangiferin -- 01505134	MicroSource Spectrum Collection	-0.941224	-1.57127
piplartine -- 01505135	MicroSource Spectrum Collection	-2.69917	-5.32031
bergaptol -- 01505137	MicroSource Spectrum Collection	0.367017	0.197628
3,4'-dihydroxyflavone -- 01505138	MicroSource Spectrum Collection	-0.542013	-0.870655
2',4-dihydroxy-3,4',6'-trimethoxychalcone -- 01505140	MicroSource Spectrum Collection	-0.787328	-0.192828
2',4-dihydroxychalcone -- 01505141	MicroSource Spectrum Collection	-1.5818	0.223875
2',5'-dihydroxy-4-methoxychalcone -- 01505142	MicroSource Spectrum Collection	-0.430192	-0.542483
gossypetin -- 01505143	MicroSource Spectrum Collection	0.0706277	-0.661904
3,5-dihydroxyflavone -- 01505147	MicroSource Spectrum Collection	-0.153458	-0.941478
harpagoside -- 01505151	MicroSource Spectrum Collection	-0.680214	-0.255492
2',4'-dihydroxy-4-methoxychalcone -- 01505152	MicroSource Spectrum Collection	-1.30334	-1.63117
2',3-dihydroxy-4,4',6'-trimethoxychalcone -- 01505153	MicroSource Spectrum Collection	-1.11341	-1.42131
3-amino-1,2,4-triazole -- 01505154	MicroSource Spectrum Collection	-0.697103	-0.538104
3-hydroxytyramine -- 01505155	MicroSource Spectrum Collection	-0.144841	0.39874
n-phenylanthranilic acid -- 01505156	MicroSource Spectrum Collection	-0.32904	-0.961549
2,2'-azo-bis-2-aminopropane -- 01505157	MicroSource Spectrum Collection	-1.09608	-0.44475
2,3-dichloro-5,8-dihydroxynapthoquinone -- 01505158	MicroSource Spectrum Collection	-2.25669	-0.906777
hinokitiol -- 01505160	MicroSource Spectrum Collection	-1.41208	-2.78524
2-aminoguanidine hemisulfate -- 01505162	MicroSource Spectrum Collection	-0.0597639	0.384405
aurin tricarboxylic acid -- 01505163	MicroSource Spectrum Collection	0.614002	0.61648
4,4'-diisothiocyanostilbene-2,2'-sufonic acid sodium salt -- 01505164	MicroSource Spectrum Collection	-0.176653	-0.65241
2-methyl-4-(piperidin-1-ylcarboxy)-5-isopropylphenyltrimethylammonium chloride -- 01505165	MicroSource Spectrum Collection	-1.68853	-0.914536
alendronate sodium -- 01505166	MicroSource Spectrum Collection	-0.87352	-1.16744
acadesine -- 01505167	MicroSource Spectrum Collection	-1.34186	-0.842328
ethacridine lactate -- 01505168	MicroSource Spectrum Collection	-1.17527	-0.013709
desoxypeganine hydrochloride -- 01505169	MicroSource Spectrum Collection	0.0310263	-0.830873
triflumuron -- 01505170	MicroSource Spectrum Collection	-0.545863	-0.981957
diflubenzuron -- 01505171	MicroSource Spectrum Collection	-1.70499	-0.619033
acarbose -- 01505172	MicroSource Spectrum Collection	-1.02634	-0.775521
bambuterol hydrochloride -- 01505173	MicroSource Spectrum Collection	-1.59023	-1.28792
garlicin -- 01505174	MicroSource Spectrum Collection	-0.72505	-0.833778
asiatic acid -- 01505175	MicroSource Spectrum Collection	-0.655003	-2.81313
auraptene -- 01505176	MicroSource Spectrum Collection	-1.77662	-2.55539
rubescensin a -- 01505177	MicroSource Spectrum Collection	-1.35321	-2.04645
6,2'-dimethoxyflavone -- 01505180	MicroSource Spectrum Collection	1.08457	-0.416884
isoformononetin -- 01505182	MicroSource Spectrum Collection	-1.02579	-1.82119
culmorin -- 01505186	MicroSource Spectrum Collection	-0.931484	-0.687727
quetiapine -- 01505187	MicroSource Spectrum Collection	-0.207747	0.159022
rizatriptan benzoate -- 01505189	MicroSource Spectrum Collection	-0.768354	-0.412307
l(+/-)-alliin -- 01505190	MicroSource Spectrum Collection	-1.26056	-1.50784
benazepril hydrochloride -- 01505200	MicroSource Spectrum Collection	0.292229	-0.552573
famciclovir -- 01505201	MicroSource Spectrum Collection	-0.0493578	-0.311381
ezetimibe -- 01505203	MicroSource Spectrum Collection	-1.1622	-0.683444
olmesartan medoxomil -- 01505205	MicroSource Spectrum Collection	-0.53411	-0.474541
ceftibuten -- 01505207	MicroSource Spectrum Collection	-0.706148	-1.09418
cefdinir -- 01505208	MicroSource Spectrum Collection	-0.397662	-0.255741
valsartan -- 01505209	MicroSource Spectrum Collection	-1.62545	-0.146452
sibutramine hydrochloride -- 01505210	MicroSource Spectrum Collection	-1.09788	-0.748217
perindopril erbumine -- 01505212	MicroSource Spectrum Collection	-0.662228	0.0811096
rosuvastatin calcium -- 01505213	MicroSource Spectrum Collection	-0.166695	0.908654
ramipril -- 01505214	MicroSource Spectrum Collection	-0.262848	0.232073
rhodocladonic acid -- 01505217	MicroSource Spectrum Collection	-2.17585	-2.73036
baeomycesic acid -- 01505218	MicroSource Spectrum Collection	-1.64508	-0.998001
deracoxib -- 01505222	MicroSource Spectrum Collection	-0.26866	-1.00927
cilostazol -- 01505230	MicroSource Spectrum Collection	-0.646058	-0.215994
avocadyne -- 01505234	MicroSource Spectrum Collection	-1.05672	-1.21313
lupanyl acid hydrochloride -- 01505240	MicroSource Spectrum Collection	-0.389892	-0.162156
lupanine perchlorate -- 01505242	MicroSource Spectrum Collection	-0.0658218	-0.703395
citicoline -- 01505244	MicroSource Spectrum Collection	-0.526557	-0.410507
troxerutin -- 01505245	MicroSource Spectrum Collection	0.282863	-0.412048
ginkgolic acid -- 01505247	MicroSource Spectrum Collection	-0.920066	-0.552344
canrenone -- 01505248	MicroSource Spectrum Collection	-0.350248	-1.05976
apramycin -- 01505249	MicroSource Spectrum Collection	-0.339156	0.657172
madecassic acid -- 01505250	MicroSource Spectrum Collection	-0.442365	-0.74963
palmatine -- 01505252	MicroSource Spectrum Collection	0.110033	-0.237404
sinomenine -- 01505253	MicroSource Spectrum Collection	-0.498031	-0.325228
theanine -- 01505254	MicroSource Spectrum Collection	-0.736325	-0.891256
huperzine a -- 01505255	MicroSource Spectrum Collection	-1.58228	-1.96084
silibinin -- 01505256	MicroSource Spectrum Collection	-1.62689	-4.50855
icariin -- 01505257	MicroSource Spectrum Collection	-1.14885	-1.03394
telmisartan -- 01505261	MicroSource Spectrum Collection	-1.70655	0.151285
sertraline hydrochloride -- 01505262	MicroSource Spectrum Collection	-0.946143	-2.13063
alfluzosin -- 01505263	MicroSource Spectrum Collection	0.284305	-0.58052
oxaprozin -- 01505267	MicroSource Spectrum Collection	-1.314	-0.494232
nobiletin -- 01505268	MicroSource Spectrum Collection	0.114897	-0.637119
tangeritin -- 01505269	MicroSource Spectrum Collection	-0.731289	-1.33285
propranolol hydrochloride (+/-) -- 01505270	MicroSource Spectrum Collection	-0.670261	-0.0313005
crotamiton -- 01505271	MicroSource Spectrum Collection	0.00381661	0.436078
3,4-dihydroxycarane -- 01505274	MicroSource Spectrum Collection	-1.33994	-1.46494
capsanthin -- 01505276	MicroSource Spectrum Collection	0.404162	0.503429
3-hydroxy-3',4'-dimethoxyflavone -- 01505278	MicroSource Spectrum Collection	-1.30475	-3.01701
zolmitriptan -- 01505281	MicroSource Spectrum Collection	-0.970894	0.303489
nonoxynol-9 -- 01505292	MicroSource Spectrum Collection	-3.51561	-1.77742
diallyl sulfide -- 01505293	MicroSource Spectrum Collection	0.0110021	0.561664
oxfendazole -- 01505296	MicroSource Spectrum Collection	-0.24582	-0.597918
perillyl alcohol -- 01505297	MicroSource Spectrum Collection	-1.46661	-1.18506
3-isobutyl-1-methylxanthine (ibmx) -- 01505298	MicroSource Spectrum Collection	-0.747009	-1.18353
amitraz -- 01505299	MicroSource Spectrum Collection	-0.761495	-1.18039
purpurin -- 01505300	MicroSource Spectrum Collection	-1.14729	-1.93345
geneticin -- 01505302	MicroSource Spectrum Collection	-0.769459	-0.588071
secnidazole -- 01505304	MicroSource Spectrum Collection	-1.81784	-0.35754
pefloxacine mesylate -- 01505305	MicroSource Spectrum Collection	-1.24721	-1.26416
aspartame -- 01505306	MicroSource Spectrum Collection	-0.199889	-1.15906
triadimefon -- 01505307	MicroSource Spectrum Collection	-2.06583	-1.25971
chlorophyllide cu complex na salt -- 01505308	MicroSource Spectrum Collection	-1.90136	-0.399915
bifonazole -- 01505309	MicroSource Spectrum Collection	0.508774	-0.384287
rebamipide -- 01505310	MicroSource Spectrum Collection	-0.83645	-0.746157
dibenzoylmethane -- 01505311	MicroSource Spectrum Collection	-1.54492	-0.536438
tylosin tartrate -- 01505312	MicroSource Spectrum Collection	1.20974	-0.466066
sarafloxacin hydrochloride -- 01505314	MicroSource Spectrum Collection	-0.226357	0.590635
6-aminonicotinamide -- 01505315	MicroSource Spectrum Collection	-1.26116	0.0227251
protionamide -- 01505316	MicroSource Spectrum Collection	-1.40937	-0.0671648
carmofur -- 01505317	MicroSource Spectrum Collection	-0.646825	0.444277
clopidol -- 01505319	MicroSource Spectrum Collection	-0.620245	-0.165148
indole-3-carbinol -- 01505320	MicroSource Spectrum Collection	-2.01059	-3.27128
rifaximin -- 01505321	MicroSource Spectrum Collection	0.2991	0.481396
cepharanthine -- 01505322	MicroSource Spectrum Collection	-1.58571	-2.99358
carbimazole -- 01505323	MicroSource Spectrum Collection	-0.398371	0.342303
bissalicyl fumarate -- 01505324	MicroSource Spectrum Collection	-0.705483	-0.370016
solanesol -- 01505325	MicroSource Spectrum Collection	-1.34745	-2.3061
solanesyl acetate -- 01505326	MicroSource Spectrum Collection	0.351902	-0.449679
chlormadinone acetate -- 01505327	MicroSource Spectrum Collection	0.0794865	0.810511
4'-demethylepipodophyllotoxin -- 01505328	MicroSource Spectrum Collection	-4.26106	-3.63179
miltefosine -- 01505329	MicroSource Spectrum Collection	-2.10186	-1.31498
oxiconazole nitrate -- 01505330	MicroSource Spectrum Collection	-0.857237	-0.745232
3,3'-diindolylmethane -- 01505331	MicroSource Spectrum Collection	-0.199998	-0.430434
azaperone -- 01505332	MicroSource Spectrum Collection	-0.946563	-1.25881
securinine -- 01505334	MicroSource Spectrum Collection	-0.205165	-0.609863
4-aminoethylbenzenesulfonyl fluoride hydrochloride -- 01505335	MicroSource Spectrum Collection	-1.42876	-0.672622
valeryl salycilate -- 01505336	MicroSource Spectrum Collection	0.46306	-0.184471
l-alaninol -- 01505338	MicroSource Spectrum Collection	-0.746549	-1.41993
l-phenylalaninol -- 01505339	MicroSource Spectrum Collection	-0.56877	-0.526781
azelastine hydrochloride -- 01505340	MicroSource Spectrum Collection	-1.38061	-0.359972
7-nitroindazole -- 01505342	MicroSource Spectrum Collection	-0.795976	-0.274525
curcumin -- 01505345	MicroSource Spectrum Collection	-0.40624	-0.789267
riboflavin -- 01505347	MicroSource Spectrum Collection	-1.16541	-1.19991
riluzole -- 01505348	MicroSource Spectrum Collection	-0.98924	-1.45443
4-o-methylphloracetophenone -- 01505349	MicroSource Spectrum Collection	-0.225682	-0.0110271
fipronil -- 01505354	MicroSource Spectrum Collection	-0.899195	-0.618146
lufenuron -- 01505355	MicroSource Spectrum Collection	-0.661389	0.128632
decoquinate -- 01505356	MicroSource Spectrum Collection	-0.177266	-0.930063
cefditorin pivoxil -- 01505360	MicroSource Spectrum Collection	-0.997437	0.08926
modafinil -- 01505361	MicroSource Spectrum Collection	-0.0698994	0.542822
hygromycin b -- 01505362	MicroSource Spectrum Collection	-1.63955	-0.919842
cefprozil -- 01505364	MicroSource Spectrum Collection	-0.944673	-0.915707
ranolazine -- 01505366	MicroSource Spectrum Collection	-0.65014	-0.935414
cetirizine hydrochloride -- 01505371	MicroSource Spectrum Collection	-0.0780196	0.163491
sumatriptan -- 01505372	MicroSource Spectrum Collection	-0.657556	-1.55553
vardenafil hydrochloride -- 01505374	MicroSource Spectrum Collection	-1.12117	-1.29541
acedapsone -- 01505376	MicroSource Spectrum Collection	-0.163662	1.13362
3,4',5,6,7-pentamethoxyflavone -- 01505380	MicroSource Spectrum Collection	-0.723972	0.215454
sinensetin -- 01505381	MicroSource Spectrum Collection	-0.600375	-0.507778
5-hydroxy-2',4',7,8-tetramethoxyflavone -- 01505382	MicroSource Spectrum Collection	-0.769896	-1.49114
hexamethylquercetagetin -- 01505383	MicroSource Spectrum Collection	-0.846224	-2.40097
methyldopate hydrochloride -- 01505384	MicroSource Spectrum Collection	-0.781161	0.152393
atomoxetine hydrochloride -- 01505385	MicroSource Spectrum Collection	-0.146297	-0.156096
duloxetine hydrochloride -- 01505387	MicroSource Spectrum Collection	-0.411437	-0.141758
tramadol hydrochloride -- 01505389	MicroSource Spectrum Collection	-0.442517	-0.581215
nisoldipine -- 01505390	MicroSource Spectrum Collection	-0.606565	-0.720729
terbinafine hydrochloride -- 01505392	MicroSource Spectrum Collection	0.85517	1.37081
desloratidine -- 01505393	MicroSource Spectrum Collection	-0.532229	-0.0878552
bicuculline(-) methiodide -- 01505395	MicroSource Spectrum Collection	-1.31115	-1.06624
fluorescein -- 01505396	MicroSource Spectrum Collection	-0.57137	-0.612642
niacinamide -- 01505397	MicroSource Spectrum Collection	-0.107543	-0.13698
phenylethyl alcohol -- 01505398	MicroSource Spectrum Collection	-0.429664	-0.857423
oxybutynin chloride -- 01505399	MicroSource Spectrum Collection	-1.24343	-0.85641
benurestat -- 01505410	MicroSource Spectrum Collection	-0.409882	0.00144823
benzoxyquine -- 01505411	MicroSource Spectrum Collection	-0.955221	0.0529147
bismuth subsalicylate -- 01505412	MicroSource Spectrum Collection	-0.604251	-1.11338
benzoylpas -- 01505413	MicroSource Spectrum Collection	-0.866563	-1.30355
bromindione -- 01505414	MicroSource Spectrum Collection	-0.404021	0.921739
capobenic acid -- 01505417	MicroSource Spectrum Collection	-1.07329	-0.758366
dexpanthenol -- 01505420	MicroSource Spectrum Collection	-0.465459	-1.39569
acetohexamide -- 01505425	MicroSource Spectrum Collection	-0.672104	-0.522712
ethoxzolamide -- 01505426	MicroSource Spectrum Collection	-0.196684	-0.269076
flucytosine -- 01505429	MicroSource Spectrum Collection	0.360076	1.04281
flurothyl -- 01505430	MicroSource Spectrum Collection	-0.964792	0.125044
fomepizole hydrochloride -- 01505432	MicroSource Spectrum Collection	-0.653408	-0.58055
glipizide -- 01505433	MicroSource Spectrum Collection	-0.232672	0.312402
halothane -- 01505434	MicroSource Spectrum Collection	-0.359385	0.592544
d-lactitol monohydrate -- 01505436	MicroSource Spectrum Collection	1.01702	0.202469
levocarnitine -- 01505437	MicroSource Spectrum Collection	-0.491021	-0.532956
hydrocortisone valerate -- 01505438	MicroSource Spectrum Collection	-0.000960392	0.678846
lobendazole -- 01505440	MicroSource Spectrum Collection	-0.612141	-1.03379
methylene blue -- 01505444	MicroSource Spectrum Collection	-0.50414	0.167
methylatropine nitrate -- 01505445	MicroSource Spectrum Collection	0.309539	-0.367361
octodrine -- 01505447	MicroSource Spectrum Collection	-0.808189	-0.294374
prednisolone hemisuccinate -- 01505450	MicroSource Spectrum Collection	0.605518	0.268063
pyridoxine -- 01505453	MicroSource Spectrum Collection	-0.706017	-0.707184
paramethadione -- 01505456	MicroSource Spectrum Collection	0.252484	0.210495
rimantadine hydrochloride -- 01505460	MicroSource Spectrum Collection	-0.352284	1.1435
sulfisoxazole acetyl -- 01505461	MicroSource Spectrum Collection	0.177148	-0.530042
taurine -- 01505463	MicroSource Spectrum Collection	0.133806	-0.0835614
thiamine -- 01505464	MicroSource Spectrum Collection	-0.832287	-1.86162
triclosan -- 01505465	MicroSource Spectrum Collection	-0.803412	0.127706
trimethadione -- 01505466	MicroSource Spectrum Collection	-0.554814	-0.328947
zinc undecylenate -- 01505467	MicroSource Spectrum Collection	-1.80289	-1.4036
undecylenic acid -- 01505468	MicroSource Spectrum Collection	-0.427191	-0.370437
clindamycin palmitate hydrochloride -- 01505470	MicroSource Spectrum Collection	-0.457883	-1.47101
cefonicid sodium -- 01505474	MicroSource Spectrum Collection	-0.537693	-0.100016
rhizocarpic acid -- 01505475	MicroSource Spectrum Collection	-1.19866	-2.61829
helicin -- 01505476	MicroSource Spectrum Collection	-1.03839	-1.29892
ifosfamide -- 01505480	MicroSource Spectrum Collection	-0.183909	-0.140596
netilmicin sulfate -- 01505482	MicroSource Spectrum Collection	-0.77237	-0.447372
doxorubicin -- 01505483	MicroSource Spectrum Collection	-3.71612	-4.85276
lupeol -- 01505484	MicroSource Spectrum Collection	-0.826391	-0.124796
phytonadione -- 01505485	MicroSource Spectrum Collection	-0.866143	-0.402272
salidroside -- 01505488	MicroSource Spectrum Collection	-0.81804	0.666545
apigenin dimethyl ether -- 01505490	MicroSource Spectrum Collection	-0.00587448	2.02145
methysergide maleate -- 01505492	MicroSource Spectrum Collection	-1.3272	-1.17518
acepromazine maleate -- 01505498	MicroSource Spectrum Collection	0.136282	-0.211065
biperiden -- 01505514	MicroSource Spectrum Collection	-0.268355	-0.0459148
dexchlorpheniramine maleate -- 01505530	MicroSource Spectrum Collection	-0.487539	0.0563658
diloxanide furoate -- 01505532	MicroSource Spectrum Collection	-0.130446	-0.416525
etidronate disodium -- 01505537	MicroSource Spectrum Collection	0.696051	0.560279
levobunolol hydrochloride -- 01505551	MicroSource Spectrum Collection	-0.616315	-0.340682
natamycin -- 01505560	MicroSource Spectrum Collection	-0.535845	-0.306309
norgestimate -- 01505562	MicroSource Spectrum Collection	-0.658427	-0.324672
tioconazole -- 01505581	MicroSource Spectrum Collection	-1.11268	-0.198901
ergotamine tartrate -- 01505584	MicroSource Spectrum Collection	-0.0970658	-0.376654
anagrelide hydrochloride -- 01505590	MicroSource Spectrum Collection	-0.845282	-0.485233
etomidate -- 01505599	MicroSource Spectrum Collection	-0.760687	-0.649357
felbamate -- 01505600	MicroSource Spectrum Collection	-0.379833	-1.74553
lamotrigine -- 01505610	MicroSource Spectrum Collection	-0.628862	-0.918884
raloxifene hydrochloride -- 01505622	MicroSource Spectrum Collection	-1.01306	0.329037
zimeldine hydrochloride -- 01505636	MicroSource Spectrum Collection	-0.143333	-1.57459
cefpodoxime proxetil -- 01505637	MicroSource Spectrum Collection	-0.849161	0.117681
aminopentamide -- 01505650	MicroSource Spectrum Collection	-1.01777	-0.443898
arsanilic acid -- 01505652	MicroSource Spectrum Collection	-0.256046	-0.329679
panthenol -- 01505656	MicroSource Spectrum Collection	0.421246	-0.243983
phentermine -- 01505660	MicroSource Spectrum Collection	0.397027	-0.639169
phthalysulfathiazole -- 01505665	MicroSource Spectrum Collection	1.64174	1.49624
ronnel -- 01505668	MicroSource Spectrum Collection	-0.377974	-1.2193
vincristine sulfate -- 01505672	MicroSource Spectrum Collection	-3.09802	-4.04449
trientine hydrochloride -- 01505675	MicroSource Spectrum Collection	-0.119802	-0.292864
ticlopidine hydrochloride -- 01505677	MicroSource Spectrum Collection	0.916385	1.6997
ticarcillin disodium -- 01505678	MicroSource Spectrum Collection	-0.515755	-0.371357
tetramizole hydrochloride -- 01505679	MicroSource Spectrum Collection	-0.761244	-0.279471
toltrazuril -- 01505681	MicroSource Spectrum Collection	-1.00408	0.175038
toremiphene citrate -- 01505682	MicroSource Spectrum Collection	-0.363798	-0.831207
rolitetracycline -- 01505684	MicroSource Spectrum Collection	-0.6703	-1.13917
proparacaine hydrochloride -- 01505688	MicroSource Spectrum Collection	0.444204	-1.21739
pipamperone -- 01505690	MicroSource Spectrum Collection	-1.68419	-0.683054
penfluridol -- 01505691	MicroSource Spectrum Collection	-1.04139	-1.10166
pancuronium bromide -- 01505692	MicroSource Spectrum Collection	-0.672642	-0.761291
omeprazole -- 01505693	MicroSource Spectrum Collection	-0.87269	0.818969
fumazenil -- 01505701	MicroSource Spectrum Collection	-1.24743	-1.88255
altrenogest -- 01505703	MicroSource Spectrum Collection	-0.925779	-1.60812
bisoprolol fumarate -- 01505704	MicroSource Spectrum Collection	-1.59963	-2.10762
fludarabine phosphate -- 01505705	MicroSource Spectrum Collection	-0.311604	0.0227057
mupirocin -- 01505706	MicroSource Spectrum Collection	0.362249	1.74891
teicoplanin [a(2-1) shown] -- 01505707	MicroSource Spectrum Collection	-0.4875	0.344224
epirubicin hydrochloride -- 01505708	MicroSource Spectrum Collection	-3.36556	-5.73395
vecuronium bromide -- 01505709	MicroSource Spectrum Collection	0.743391	-0.254221
aliskiren hemifumarate -- 01505710	MicroSource Spectrum Collection	-0.0708709	-0.465774
acamprosate calcium -- 01505711	MicroSource Spectrum Collection	-1.06226	0.346199
prednisolone sodium phosphate -- 01505712	MicroSource Spectrum Collection	-0.0321285	0.821449
pregnenolone succinate -- 01505713	MicroSource Spectrum Collection	-0.666845	-0.514111
darifenacin hydrobromide -- 01505714	MicroSource Spectrum Collection	-0.750704	-0.488368
pantothenic acid(d) na salt -- 01505715	MicroSource Spectrum Collection	0.69766	2.42821
algesterone acetophenide -- 01505720	MicroSource Spectrum Collection	0.273555	-0.402532
desoxymetasone -- 01505722	MicroSource Spectrum Collection	-0.0634374	0.763846
betamethasone acetate -- 01505723	MicroSource Spectrum Collection	-0.671313	-0.873821
isofluprednone acetate -- 01505724	MicroSource Spectrum Collection	-0.083614	0.486272
betamethazone sodium phosphate -- 01505725	MicroSource Spectrum Collection	-1.21265	-0.0983171
desonide -- 01505726	MicroSource Spectrum Collection	-1.84719	-0.346736
melengestrol acetate -- 01505727	MicroSource Spectrum Collection	-0.536608	-1.68103
phthalylsulfacetamide -- 01505728	MicroSource Spectrum Collection	-0.587093	-1.14234
docosanol -- 01505729	MicroSource Spectrum Collection	-0.126767	0.379699
lipoamide -- 01505740	MicroSource Spectrum Collection	1.57994	2.21109
ascorbyl palmitate -- 01505742	MicroSource Spectrum Collection	-0.628501	0.452762
aleuretic acid -- 01505743	MicroSource Spectrum Collection	-0.289971	-0.00858419
borneol -- 01505747	MicroSource Spectrum Collection	0.0891105	0.182394
chlorophyll -- 01505748	MicroSource Spectrum Collection	-0.11893	-0.715995
erythrosine sodium -- 01505751	MicroSource Spectrum Collection	-0.779338	-0.105397
glycopyrrolate -- 01505753	MicroSource Spectrum Collection	-0.595475	-0.104818
serotonin hydrochloride -- 01505754	MicroSource Spectrum Collection	-2.08127	-1.32762
idebenone -- 01505755	MicroSource Spectrum Collection	-0.619791	0.0141606
itraconazole -- 01505756	MicroSource Spectrum Collection	-1.64707	-1.049
melibiose -- 01505757	MicroSource Spectrum Collection	-1.38983	-0.857679
skatole -- 01505758	MicroSource Spectrum Collection	-0.780902	-0.16972
octisalate -- 01505760	MicroSource Spectrum Collection	-0.748729	-0.35692
pyritinol -- 01505762	MicroSource Spectrum Collection	-0.917314	-1.28958
riboflavin 5-phosphate sodium -- 01505763	MicroSource Spectrum Collection	-1.54029	-0.605521
spermine -- 01505764	MicroSource Spectrum Collection	-0.611854	-0.385031
trichlorfon -- 01505765	MicroSource Spectrum Collection	0.245296	-0.556017
syringic acid -- 01505766	MicroSource Spectrum Collection	-1.45303	-1.08035
furaltadone -- 01505770	MicroSource Spectrum Collection	-1.18844	-2.04031
bucetin -- 01505772	MicroSource Spectrum Collection	-1.18024	-1.51026
famprofazone -- 01505773	MicroSource Spectrum Collection	0.00553853	-0.231206
oxelaidin citrate -- 01505774	MicroSource Spectrum Collection	-1.88093	-0.385434
agaric acid -- 01505775	MicroSource Spectrum Collection	-1.22871	-0.204141
diatrizoic acid -- 01505777	MicroSource Spectrum Collection	-0.425491	0.379346
bephenium hydroxynapthoate -- 01505778	MicroSource Spectrum Collection	0.144511	-0.306512
dichlorisone acetate -- 01505779	MicroSource Spectrum Collection	2.29773	0.317201
diperodon hydrochloride -- 01505780	MicroSource Spectrum Collection	0.0633417	-0.414298
selegiline hydrochloride -- 01505781	MicroSource Spectrum Collection	-0.493294	0.46731
ceftazidime -- 01505782	MicroSource Spectrum Collection	0.192166	0.137969
oxyphenonium bromide -- 01505783	MicroSource Spectrum Collection	-1.31176	-0.948792
camylofine dihydrochloride -- 01505785	MicroSource Spectrum Collection	0.773988	-0.840296
triclabendazole -- 01505786	MicroSource Spectrum Collection	-0.648211	-1.02726
dichloroprop -- 01505787	MicroSource Spectrum Collection	-0.580072	-0.798422
nifuroxazide -- 01505788	MicroSource Spectrum Collection	1.68772	-0.27587
erythrose -- 01505789	MicroSource Spectrum Collection	-0.877722	-1.51112
topiramate -- 01505801	MicroSource Spectrum Collection	-0.0816281	-0.589873
gemifloxacin mesylate -- 01505802	MicroSource Spectrum Collection	-0.958363	0.142822
pravastatin sodium -- 01505803	MicroSource Spectrum Collection	-0.590312	-1.83011
gabapentin -- 01505805	MicroSource Spectrum Collection	-0.878128	-0.659682
avocadanofuran -- 01505806	MicroSource Spectrum Collection	-0.373198	-0.806442
avocadenofuran -- 01505807	MicroSource Spectrum Collection	-0.506146	-0.4987
peoniflorin -- 01505810	MicroSource Spectrum Collection	0.1439	0.564522
levalbuterol hydrochloride -- 01505811	MicroSource Spectrum Collection	-0.535348	-1.14416
cryptotanshinone -- 01505812	MicroSource Spectrum Collection	-1.60176	-2.99137
metformin hydrochloride -- 01505814	MicroSource Spectrum Collection	-0.769519	1.72046
pregabalin -- 01505816	MicroSource Spectrum Collection	0.253163	-0.887416
ramelteon -- 01505817	MicroSource Spectrum Collection	-0.952965	0.26146
pantoprazole -- 01505818	MicroSource Spectrum Collection	-0.595597	-0.705185
eletriptan hydrobromide -- 01505819	MicroSource Spectrum Collection	-0.672314	-1.02168
tanshinone iia -- 01505824	MicroSource Spectrum Collection	-1.87803	-4.05361
dihydrotanshinone i -- 01505825	MicroSource Spectrum Collection	-1.21733	-1.54693
norstictic acid triacetate -- 01505830	MicroSource Spectrum Collection	-0.626657	-0.842078
sitagliptin -- 01505831	MicroSource Spectrum Collection	-0.804806	-0.865113
strychnine methiodide -- 01505840	MicroSource Spectrum Collection	-0.314172	-0.756925
piperic acid -- 01505842	MicroSource Spectrum Collection	-1.12679	-1.40553
laccaic acid a -- 01505847	MicroSource Spectrum Collection	-1.41838	-0.968585
ethionine -- 01505849	MicroSource Spectrum Collection	-0.588625	-1.27394
aripiprazole -- 01505851	MicroSource Spectrum Collection	-1.43737	-1.55859
2',4'-dihydroxy-6'-methoxyacetophenone -- 01505860	MicroSource Spectrum Collection	0.0898036	-0.0699226
colesevalam hydrochloride (high mol wt copolymer @10mg/ml) -- 01505905	MicroSource Spectrum Collection	-0.152605	1.21363
zileuton -- 01505906	MicroSource Spectrum Collection	-1.24373	-0.423593
methylphenidate hydrochloride -- 01505907	MicroSource Spectrum Collection	-1.59531	-1.34615
mangostin trimethyl ether -- 01505908	MicroSource Spectrum Collection	-0.0671454	0.945092
1-hydroxy-3,6,7-trimethoxy-2,8-diprenylxanthone -- 01505909	MicroSource Spectrum Collection	-0.832455	-1.56232
proxyphylline -- 01505915	MicroSource Spectrum Collection	0.0217246	-0.720097
pantethine -- 01505920	MicroSource Spectrum Collection	-0.785978	0.0182817
pangamic acid sodium -- 01505921	MicroSource Spectrum Collection	-0.340226	0.0930808
sr-2640 -- 01505930	MicroSource Spectrum Collection	-1.22867	-0.667994
rabeprazole sodium -- 01505943	MicroSource Spectrum Collection	-1.28467	-1.01674
risedronate sodium hydrate -- 01505944	MicroSource Spectrum Collection	0.150705	1.1022
sucralfate sodium (10% w/v in dmso) -- 01505950	MicroSource Spectrum Collection	-0.187612	0.698499
sucralose -- 01505953	MicroSource Spectrum Collection	0.016474	0.334692
colistin sulfate -- 01505955	MicroSource Spectrum Collection	-0.46029	-1.50433
arsenic trioxide -- 01505957	MicroSource Spectrum Collection	0.645931	0.00119807
clonazepam -- 01505958	MicroSource Spectrum Collection	-0.154715	-0.187446
dipteryxin -- 01505959	MicroSource Spectrum Collection	0.524173	0.717168
benzbromarone -- 01505971	MicroSource Spectrum Collection	-0.757306	0.625008
bromperidol -- 01505972	MicroSource Spectrum Collection	-0.269938	-1.09991
cyproheptadine hydrochloride -- 01505973	MicroSource Spectrum Collection	-0.749156	-1.0631
clofazimine -- 01505974	MicroSource Spectrum Collection	-1.23393	-2.17964
benzydamine hydrochloride -- 01505975	MicroSource Spectrum Collection	-0.766219	0.152178
doxazosin mesylate -- 01505976	MicroSource Spectrum Collection	-1.0253	0.120575
isoetharine mesylate -- 01505977	MicroSource Spectrum Collection	-0.0864173	-0.304418
florfenicol -- 01505978	MicroSource Spectrum Collection	-1.10659	-0.826332
ethynodiol diacetate -- 01505979	MicroSource Spectrum Collection	-1.04401	-0.360599
ornidazole -- 01505981	MicroSource Spectrum Collection	-0.92266	-1.90246
oxantel pamoate -- 01505982	MicroSource Spectrum Collection	-1.04707	-1.16044
phenformin hydrochloride -- 01505983	MicroSource Spectrum Collection	-0.54781	-1.06424
protryptyline hydrochloride -- 01505984	MicroSource Spectrum Collection	-0.617833	-1.06774
nizatidine -- 01505985	MicroSource Spectrum Collection	-0.22771	-0.0323448
nialamide -- 01505986	MicroSource Spectrum Collection	-1.19542	-0.530335
denatonium benzoate -- 01505987	MicroSource Spectrum Collection	-0.838853	-0.561505
decamethonium bromide -- 01505991	MicroSource Spectrum Collection	-0.403968	-0.875623
mesalamine -- 01505993	MicroSource Spectrum Collection	0.628125	0.306923
ethamivan -- 01505994	MicroSource Spectrum Collection	-0.711693	-0.360944
butyl paraben -- 01505995	MicroSource Spectrum Collection	-0.346189	-0.706584
aztreonam -- 01505996	MicroSource Spectrum Collection	-1.03963	-0.790045
methimazole -- 01506009	MicroSource Spectrum Collection	-0.440679	0.875987
repaglinide -- 01506035	MicroSource Spectrum Collection	0.62266	1.02494
sotalol hydrochloride -- 01506043	MicroSource Spectrum Collection	0.203921	0.359605
debrisoquin sulfate -- 01506066	MicroSource Spectrum Collection	-0.286453	1.41438
enilconazole -- 01506067	MicroSource Spectrum Collection	-0.679286	-0.101561
finasteride -- 01506069	MicroSource Spectrum Collection	-1.19689	-0.621293
pentetic acid -- 01506082	MicroSource Spectrum Collection	-0.224224	0.591035
proscillaridin -- 01506084	MicroSource Spectrum Collection	-3.46894	-5.43381
sulfadoxine -- 01506086	MicroSource Spectrum Collection	-0.0589196	-0.0741153
methysergide -- 01506107	MicroSource Spectrum Collection	0.615099	-0.237283
2,6-dihydroxy-4-methoxytoluene -- 01600025	MicroSource Spectrum Collection	-0.680496	-0.89513
quercetin pentamethyl ether -- 01600075	MicroSource Spectrum Collection	-2.35614	0.230197
creatinine -- 01600300	MicroSource Spectrum Collection	-0.475106	-1.78645
sappanone a trimethyl ether -- 01600365	MicroSource Spectrum Collection	-0.767523	-0.763775
tetrahydrosappanone a trimethyl ether -- 01600480	MicroSource Spectrum Collection	-0.567032	-1.15348
catechin pentaacetate -- 01600537	MicroSource Spectrum Collection	0.556892	0.398512
liquiritigenin dimethyl ether -- 01600561	MicroSource Spectrum Collection	-1.79636	-0.0974857
2,6-di-t-butyl-4-methylphenol -- 01600716	MicroSource Spectrum Collection	0.296139	1.92828
4-hydroxy-6-methylpyran-2-one -- 01600759	MicroSource Spectrum Collection	-0.611172	0.488203
3-methoxycatechol -- 01600919	MicroSource Spectrum Collection	-2.66819	-3.6214
n-methylanthranilic acid -- 01600964	MicroSource Spectrum Collection	-1.76099	-1.01777
diethyltoluamide -- 01601020	MicroSource Spectrum Collection	-0.0745062	-0.0328235
paeonol -- 01601021	MicroSource Spectrum Collection	-1.04387	-1.23808
mundulone acetate -- 01700330	MicroSource Spectrum Collection	-1.00088	-0.311241
androsta-1,4-dien-3,17-dione -- 01701001	MicroSource Spectrum Collection	-0.201329	1.408
cortisone -- 01701028	MicroSource Spectrum Collection	-0.665137	0.441485
hydroxyprogesterone -- 01701060	MicroSource Spectrum Collection	-0.426541	0.603565
menthyl benzoate -- 01800005	MicroSource Spectrum Collection	0.00340641	-0.585698
guaiol(-) -- 01800009	MicroSource Spectrum Collection	-0.633065	-0.279177
limonin -- 01800018	MicroSource Spectrum Collection	-0.598563	-1.02675
ursolic acid -- 01800031	MicroSource Spectrum Collection	-1.70268	0.67805
thiamylal sodium -- 01900002	MicroSource Spectrum Collection	-0.576559	0.0917576
thiopental sodium -- 01900005	MicroSource Spectrum Collection	-1.21209	-1.11176
pentobarbital -- 01900006	MicroSource Spectrum Collection	-0.415081	0.166942
tilorone -- 02300009	MicroSource Spectrum Collection	-0.0662049	0.327783
clomipramine hydrochloride -- 02300061	MicroSource Spectrum Collection	-0.397738	0.238207
chlormezanone -- 02300062	MicroSource Spectrum Collection	-0.334803	-0.332885
astemizole -- 02300094	MicroSource Spectrum Collection	-0.649461	-1.10292
hydroxytacrine maleate -- 02300100	MicroSource Spectrum Collection	-1.46006	-1.29354
anhydroglucose -- 02300103	MicroSource Spectrum Collection	0.260197	0.313073
tacrine hydrochloride -- 02300104	MicroSource Spectrum Collection	-0.767124	-0.481242
n-hydroxymethylnicotinamide -- 02300137	MicroSource Spectrum Collection	-0.32524	-0.538211
n-acetylneuramic acid -- 02300147	MicroSource Spectrum Collection	-0.66802	-0.756223
acecainide hydrochloride -- 02300154	MicroSource Spectrum Collection	-0.162441	-0.307196
amoxapine -- 02300161	MicroSource Spectrum Collection	-0.124122	0.301821
amiodarone hydrochloride -- 02300165	MicroSource Spectrum Collection	-0.018303	0.379735
alprenolol -- 02300166	MicroSource Spectrum Collection	-0.32381	-1.04685
buspirone hydrochloride -- 02300173	MicroSource Spectrum Collection	-0.0806923	-0.710962
phenoxybenzamine hydrochloride -- 02300176	MicroSource Spectrum Collection	-2.09902	-1.45843
desmethyldihydrocapsaicin -- 02300192	MicroSource Spectrum Collection	0.0310505	-0.830757
8-cyclopentyltheophylline -- 02300193	MicroSource Spectrum Collection	-1.5029	-1.43896
isobutylmethylxanthine -- 02300204	MicroSource Spectrum Collection	-0.477604	-1.22349
levodopa -- 02300205	MicroSource Spectrum Collection	-0.818586	0.779866
diltiazem hydrochloride -- 02300214	MicroSource Spectrum Collection	0.0418736	2.26037
kainic acid -- 02300228	MicroSource Spectrum Collection	-0.604586	-1.52024
glyburide -- 02300229	MicroSource Spectrum Collection	0.336992	0.459682
loperamide hydrochloride -- 02300241	MicroSource Spectrum Collection	-0.574558	-0.213116
1r,2s-phenylpropylamine -- 02300253	MicroSource Spectrum Collection	-1.03376	-1.14297
nicotine ditartrate -- 02300259	MicroSource Spectrum Collection	-0.527264	-0.731179
lorglumide sodium -- 02300261	MicroSource Spectrum Collection	0.26367	-0.795082
mianserin hydrochloride -- 02300292	MicroSource Spectrum Collection	-0.15489	-1.2205
verapamil hydrochloride -- 02300307	MicroSource Spectrum Collection	-0.24013	-0.70578
vesamicol hydrochloride -- 02300309	MicroSource Spectrum Collection	0.40135	0.262256
alpha-methyl-l-tyrosine -- 02300312	MicroSource Spectrum Collection	-0.762652	-0.102843
metolazone -- 02300325	MicroSource Spectrum Collection	-0.874822	0.709558
podofilox -- 02300332	MicroSource Spectrum Collection	-3.07612	-4.86607
aminobenztropine -- 02300334	MicroSource Spectrum Collection	-0.998909	-1.20908
nipecotic acid -- 02300345	MicroSource Spectrum Collection	1.17925	0.361448
pentylenetetrazol -- 02300347	MicroSource Spectrum Collection	-0.0819188	-0.13314
7-hydroxyethyltheophylline -- 02300357	MicroSource Spectrum Collection	-0.853447	-0.577783
inosine -- 03100024	MicroSource Spectrum Collection	0.744982	2.61958
biochanin a -- 10100003	MicroSource Spectrum Collection	-0.263707	0.195655
[truncated: 351 more rows]

## Sheet: S6
Supplementary Table 6. Drug screening phenotypic scores
drug (name -- code)	library	cell_area	cell_compactness	cell_formfactor	cell_perimeter	cell_dna_intensity	cell_phalloidin_intensity	nuclei_area	nuclei_compactness	nuclei_formfactor	nuclei_perimeter	nuclei_dna_intensity	nuclei_phalloidin_intensity
WT_andirobin -- 00100003	MicroSource Spectrum Collection	-0.806378	1.20514	-0.825317	-0.69892	1.16607	0.531961	-0.209553	0.311644	0.114396	-0.128884	1.48985	0.319182
WT_anthothecol -- 00100005	MicroSource Spectrum Collection	7.80248	14.6687	-11.069	9.64007	-1.60635	-3.50528	4.35485	-0.997126	-9.08518	4.87183	6.05164	4.36228
WT_bussein -- 00100006	MicroSource Spectrum Collection	1.66008	1.94685	-0.0897552	1.05939	-0.0624841	-0.295794	0.994915	-1.31723	1.31026	0.681542	1.3522	-1.36196
WT_carapin -- 00100008	MicroSource Spectrum Collection	1.15253	2.22203	-0.160474	1.08493	-0.149043	0.102836	0.725501	-0.946041	1.03081	0.527342	0.689766	-0.474768
WT_cedrelone -- 00100009	MicroSource Spectrum Collection	4.32046	6.35602	-3.12258	5.87595	-1.04328	-1.51279	1.20483	1.57291	-5.48465	1.01757	4.17222	2.78591
WT_deacetylgedunin -- 00100012	MicroSource Spectrum Collection	1.80927	0.48317	0.371845	1.55558	-0.923864	-0.168297	2.98193	-0.203819	0.381777	2.90445	0.0535901	-1.10544
WT_3-deacetylkhivorin -- 00100013	MicroSource Spectrum Collection	0.876454	-0.409001	0.41995	0.717173	-0.469755	-0.517947	0.93192	-0.205926	1.82257	0.584945	0.126573	-1.12472
WT_7-deacetylkhivorin -- 00100014	MicroSource Spectrum Collection	1.47763	2.3354	-0.227765	1.36749	0.34468	-0.216364	2.15923	-1.733	1.41653	1.661	1.85578	0.119358
WT_dihydrogedunin -- 00100024	MicroSource Spectrum Collection	1.95194	1.72064	0.133114	1.74575	-0.580736	-0.728779	2.78047	0.0318716	0.317529	2.24725	1.13378	-0.776475
WT_fissinolide -- 00100031	MicroSource Spectrum Collection	0.982737	2.21771	-0.696597	0.890802	0.468929	-0.789885	1.89385	-0.168836	-0.419135	1.62393	1.99719	-0.541931
WT_gedunin -- 00100032	MicroSource Spectrum Collection	-0.460844	-1.86415	0.535156	-0.42263	0.774509	0.776224	0.696004	-0.231859	0.212685	0.315114	0.544034	0.667944
WT_deacetoxy-7-oxogedunin -- 00100047	MicroSource Spectrum Collection	2.51892	1.54933	-0.388342	2.06861	-0.235561	-0.282931	2.53147	-0.813797	0.95687	2.13388	0.61916	-0.660726
WT_7-deacetoxy-7-oxokhivorin -- 00100048	MicroSource Spectrum Collection	2.18592	3.06149	-0.719363	1.98712	-0.881696	-0.899386	0.9664	-0.520505	0.930084	0.69292	0.648142	-0.876279
WT_khayanthone -- 00100049	MicroSource Spectrum Collection	2.39244	2.73287	-0.274164	1.79033	-0.884624	0.242041	0.455344	-0.0129633	0.402405	0.41555	0.683391	0.5686
WT_khayasin -- 00100050	MicroSource Spectrum Collection	0.297895	0.6034	-0.253178	0.497038	0.553557	0.29526	1.03117	-0.663363	0.582484	1.11744	1.23243	0.41179
WT_6-hydroxyangolensic acid methyl ester -- 00100058	MicroSource Spectrum Collection	0.277836	0.607811	0.0117068	0.36053	0.0471187	0.220759	0.705558	-0.0731737	0.440103	0.495551	-0.0532695	-0.102864
WT_mexicanolide -- 00100060	MicroSource Spectrum Collection	1.38429	1.21801	0.354184	1.02782	-0.240424	-0.200141	2.09469	0.630625	-0.0590287	1.72774	0.677353	-0.449963
WT_utilin -- 00100081	MicroSource Spectrum Collection	2.57537	1.47647	-0.462589	1.93538	-0.280018	-1.60739	1.61146	-1.37304	0.761914	1.27889	2.32783	-1.26845
WT_3-deoxy-3beta-hydroxyangolensic acid methyl ester -- 00100096	MicroSource Spectrum Collection	2.82635	1.30197	-2.02724	2.322	-0.707707	-2.51691	1.58348	0.18699	-0.0839107	1.13732	1.8226	-2.10388
WT_prenyletin -- 00100101	MicroSource Spectrum Collection	-0.409102	-1.07265	0.328903	-0.24924	1.37335	-0.176403	-0.590767	0.076938	0.677983	-0.681734	2.10248	0.178481
WT_carapin-8(9)-ene -- 00100102	MicroSource Spectrum Collection	0.621927	-0.110683	0.201846	0.451215	-0.245773	0.566892	0.681973	-0.257942	0.427002	0.360585	0.220502	0.547491
WT_khayasin c -- 00100103	MicroSource Spectrum Collection	1.74296	1.40513	-0.0447748	1.34967	-0.312664	0.155352	-0.134576	-0.429818	1.60091	-0.516449	0.750471	0.0372906
WT_8beta-hydroxycarapin, 3,8-hemiacetal -- 00100105	MicroSource Spectrum Collection	1.11838	0.492781	0.470914	0.859385	-0.355744	0.571477	1.86945	0.151383	0.545948	1.3585	1.15458	0.0129698
WT_3alpha-hydroxy-3-deoxyangolensic acid methyl ester -- 00100114	MicroSource Spectrum Collection	2.16801	3.68009	-1.30727	2.08171	-0.0404668	-0.457355	1.70307	0.344233	-0.215027	1.38253	1.98448	-0.021139
WT_hydrolysis product of bussein -- 00100117	MicroSource Spectrum Collection	2.10232	1.62559	-0.146012	1.90417	-0.857199	-0.665682	1.52004	-0.932811	0.606886	1.35094	0.423917	-1.02877
WT_swietenolide diacetate -- 00100123	MicroSource Spectrum Collection	1.03023	-0.53325	0.102628	1.15372	0.246324	-0.364648	1.45724	0.0388393	0.0778544	1.49972	1.3138	-0.275856
WT_8-hydroxycarapinic acid -- 00100129	MicroSource Spectrum Collection	1.48121	3.30401	-0.713204	1.41442	-0.595005	-0.982017	1.32072	0.421379	0.132267	1.24351	1.27637	-0.459028
WT_deoxykhivorin -- 00100139	MicroSource Spectrum Collection	2.57742	4.29248	-1.38886	2.76845	-0.511107	-1.96414	1.76305	-1.22618	0.354917	1.67829	3.31968	-1.28109
WT_7-desacetoxy-6,7-dehydrogedunin -- 00100146	MicroSource Spectrum Collection	1.68774	2.15	-0.594557	1.46899	-0.261169	-0.80223	1.58512	-0.509575	0.870715	1.41937	2.00477	-0.358226
WT_khivorin -- 00100162	MicroSource Spectrum Collection	1.39248	2.22969	-0.445698	1.46714	-0.118697	-0.367908	2.54877	0.49914	0.000300984	2.42034	0.948909	-0.839357
WT_epoxygedunin -- 00100173	MicroSource Spectrum Collection	0.57637	-1.24113	0.751891	0.540744	-0.27828	0.174309	0.450796	-0.514537	0.768118	0.119264	-0.109833	-0.00956959
WT_deoxyandirobin lactone -- 00100194	MicroSource Spectrum Collection	0.544202	1.2108	0.277403	0.581723	-0.0808017	0.910552	0.418092	0.701735	-0.0833558	0.385241	0.354483	0.741727
WT_deoxygedunol acetate -- 00100199	MicroSource Spectrum Collection	1.00942	1.96457	-0.370396	0.898833	-0.154022	0.354022	1.22251	0.507294	-0.386286	1.24858	1.37615	0.488611
WT_3-deoxo-3beta-acetoxydeoxydihydrogedunin -- 00100201	MicroSource Spectrum Collection	0.604853	-0.294985	0.19696	0.625908	0.306694	0.558176	1.0986	-0.568333	0.683506	0.927	1.5623	0.889405
WT_3alpha-acetoxydihydrodeoxygedunin -- 00100205	MicroSource Spectrum Collection	0.50744	-1.18542	0.554982	0.502406	-0.240641	0.649638	-0.37172	-0.749344	0.787121	-0.528598	0.386557	0.716939
WT_3-deoxo-3beta-hydroxymexicanolide 16-enol ether -- 00100222	MicroSource Spectrum Collection	0.0887219	0.853209	0.132166	0.296356	0.587637	0.634404	1.99354	0.524458	-0.147983	1.75851	0.866396	0.396591
WT_1,2alpha-epoxydeacetoxydihydrogedunin -- 00100223	MicroSource Spectrum Collection	1.29846	0.998112	-0.104385	1.12797	-0.327291	-1.40207	1.1258	-0.45032	0.533983	0.915883	1.40425	-1.14073
WT_totarol acetate -- 00100267	MicroSource Spectrum Collection	1.13167	2.27589	-0.663811	1.21657	0.317386	-0.116535	1.6943	0.0578646	-0.165017	1.54966	1.60957	-0.363587
WT_totaralolal -- 00100271	MicroSource Spectrum Collection	2.33624	0.876295	0.0182648	1.83718	-1.23253	-1.3099	1.13416	-1.33866	1.26741	0.851939	-0.00319939	-1.34356
WT_podototarin -- 00100286	MicroSource Spectrum Collection	1.28175	2.75745	-1.45866	1.22996	-0.0758513	-1.95937	0.938477	-1.28015	0.885928	0.657027	2.25988	-0.890785
WT_totarol -- 00100287	MicroSource Spectrum Collection	2.84481	3.39317	-0.98963	2.2532	-1.16989	-1.51042	1.24098	-2.19569	1.57454	0.897981	0.804718	-2.27135
WT_strophanthidin -- 00100291	MicroSource Spectrum Collection	1.14235	19.6678	-15.9416	5.83521	0.408839	-3.78013	-1.60034	7.36925	-13.0379	-0.698262	9.97259	7.13771
WT_smilagenin acetate -- 00100298	MicroSource Spectrum Collection	1.60547	0.551265	0.429115	1.34721	-0.126014	-0.639544	1.88603	-0.237487	0.651748	1.40885	1.82384	-0.489161
WT_tomatidine hydrochloride -- 00100301	MicroSource Spectrum Collection	3.2332	3.12188	-0.321588	2.98025	-1.45578	-1.24007	1.70299	-0.962619	0.786554	1.21278	0.73963	-1.193
WT_allopregnanolone -- 00100303	MicroSource Spectrum Collection	0.853127	-0.00302609	0.290792	0.738143	-0.241217	0.506216	1.41941	-0.474346	0.755975	1.10065	-0.141057	0.232035
WT_3beta-hydroxyisoallospirost-9(11)-ene -- 00100305	MicroSource Spectrum Collection	0.116188	0.926654	0.108095	0.145452	0.991199	0.162981	0.988511	-0.208453	-0.711166	0.996948	1.55194	0.256933
WT_hecogenin acetate -- 00100310	MicroSource Spectrum Collection	1.82496	0.704534	0.328528	1.47449	0.292723	-0.652261	2.42704	0.365239	1.00341	2.10031	2.29769	-0.476225
WT_tigogenin -- 00100315	MicroSource Spectrum Collection	1.89767	3.49907	-1.02564	1.59119	-0.11938	-1.64597	0.870661	0.246688	0.0689238	0.849919	2.64725	-1.16572
WT_diosgenin -- 00100318	MicroSource Spectrum Collection	1.55954	0.913823	0.0929042	1.27811	-0.658247	-0.200393	1.66161	-0.812652	0.502354	1.54764	0.556585	-0.307073
WT_digitonin -- 00100325	MicroSource Spectrum Collection	0.869594	-0.850415	-0.521971	0.765792	-0.795967	-0.105457	0.573891	0.335121	0.888454	0.535249	-0.68383	-0.0633724
WT_picrotin -- 00100346	MicroSource Spectrum Collection	0.732855	-0.336248	0.136264	0.669656	-0.478827	1.12251	0.914769	0.0239926	0.463442	0.910586	-0.871885	0.143955
WT_1,3-dideacetyl-7-deacetoxy-7-oxokhivorin -- 00100355	MicroSource Spectrum Collection	2.15547	3.10172	-0.452886	1.55262	-0.921477	-0.974207	1.18965	0.259756	0.559681	0.808543	1.05508	-0.680625
WT_1,7-dideacetoxy-1,7-dioxo-3-deacetylkhivorin -- 00100358	MicroSource Spectrum Collection	1.07895	1.61792	-0.765235	1.02861	-0.385432	-0.0499715	0.28503	-0.271748	0.125072	0.180488	1.15306	0.217773
WT_3,16-dideoxymexicanolide-3beta-diol -- 00100359	MicroSource Spectrum Collection	1.88997	3.43296	-0.205832	1.70894	-0.255761	0.667658	1.46557	-0.21453	0.0304123	1.63167	0.970184	0.647621
WT_beta-amyrin -- 00100360	MicroSource Spectrum Collection	0.326282	0.401706	0.231479	0.432348	0.556253	-0.0938893	1.52058	0.647939	-0.470036	1.44802	1.69612	-0.355278
WT_alpha-dihydrogedunol -- 00100375	MicroSource Spectrum Collection	0.738537	1.0148	-1.53343	0.788989	-0.849957	0.359933	-0.213835	0.00284719	0.840048	-0.308928	-0.436608	0.673475
WT_xylocarpus a -- 00100424	MicroSource Spectrum Collection	2.14873	-1.28641	0.446653	1.7626	-0.616128	-1.66174	0.674156	-2.74727	1.86436	0.319163	1.5552	-1.38262
WT_deoxygedunin -- 00100432	MicroSource Spectrum Collection	0.338574	1.94033	-0.399364	0.35804	0.223511	0.541426	0.717848	-0.234452	0.842881	0.691493	0.300759	0.770889
WT_dihydrodeoxygedunin -- 00100434	MicroSource Spectrum Collection	0.780516	0.779593	-0.93827	0.887501	-0.731181	0.317897	-0.73441	0.124231	0.50434	-0.660913	-0.536159	0.264618
WT_deacetoxy(7)-7-oxokhivorinic acid -- 00100447	MicroSource Spectrum Collection	1.33715	3.44356	-0.384076	1.23437	-0.377747	0.170386	1.5934	0.446783	0.408359	1.32012	1.0035	0.300307
WT_merogedunin -- 00100455	MicroSource Spectrum Collection	1.15917	3.0398	-1.21118	0.801213	0.303491	-0.618887	1.0257	-0.540186	0.70236	0.894916	1.46921	-0.820366
WT_dihydrofissinolide -- 00100465	MicroSource Spectrum Collection	0.725589	-0.14928	0.353267	0.639689	-0.347466	0.254942	1.52444	-0.738853	-0.176327	1.41226	-0.387713	-0.0376076
WT_dihydrogeduninic acid, methyl ester -- 00100489	MicroSource Spectrum Collection	0.469171	0.163011	0.0629037	0.411154	-0.897937	1.14318	-1.14451	-0.258571	0.51055	-1.15971	-0.304664	1.01325
WT_beta-dihydrogedunol -- 00100492	MicroSource Spectrum Collection	-0.251255	0.930728	0.133256	-0.0775505	-0.00641922	1.91282	0.0672134	1.24694	-0.142066	0.235771	-0.331556	1.77985
WT_3beta-acetoxydeoxodihydrogedunin -- 00100497	MicroSource Spectrum Collection	0.545438	-0.070329	0.401751	0.599644	0.0791495	0.477964	0.54141	0.480655	0.466144	0.268831	0.382715	0.0585769
WT_ptaeroxylin -- 00100513	MicroSource Spectrum Collection	0.71277	0.62936	-0.385362	0.562676	-0.257773	0.307518	1.16789	-0.694234	0.165827	0.89795	0.321632	-0.243439
WT_entandrophragmin -- 00100517	MicroSource Spectrum Collection	3.10668	2.28404	-1.10499	2.99708	-0.749515	-1.87929	1.83023	-0.944951	0.976844	1.62533	2.563	-1.15587
WT_lunarine -- 00100520	MicroSource Spectrum Collection	0.355519	1.8675	0.139581	0.189272	1.3326	-0.934248	1.6472	-0.603985	0.688771	1.33283	1.83862	-0.943515
WT_peucenin -- 00100528	MicroSource Spectrum Collection	1.49973	0.979931	-1.524	1.45315	-0.325739	-1.21975	0.627662	-1.72061	1.33932	0.427902	2.16521	-0.256692
WT_heteropeucenin, methyl ether -- 00100529	MicroSource Spectrum Collection	2.47991	2.27814	-0.509628	2.17009	-1.24011	-0.380782	1.52148	-0.350445	0.0516941	1.44219	0.359401	-0.292634
WT_solasodine -- 00100537	MicroSource Spectrum Collection	2.84902	1.87836	0.171916	2.3447	-1.71483	-1.19868	2.34824	-0.832068	1.0739	1.60635	0.557569	-1.39028
WT_obliquin -- 00100540	MicroSource Spectrum Collection	2.00764	0.855573	0.120009	1.62553	-0.976281	-1.07645	5.3321	-1.73095	0.251455	4.72763	-0.787144	-0.385538
WT_dictamnine -- 00100541	MicroSource Spectrum Collection	2.08635	2.77799	-0.82411	1.8828	-1.70876	-1.13465	0.273217	-0.670399	0.730974	0.0255413	0.766815	-0.794293
WT_oleanoic acid -- 00100550	MicroSource Spectrum Collection	0.693175	-0.23516	0.644078	0.497085	0.456662	0.831862	0.302854	-0.393506	0.771459	0.10731	1.43489	0.548332
WT_friedelin -- 00100551	MicroSource Spectrum Collection	0.265635	3.80727	-1.16923	0.4084	0.679301	0.666554	0.665501	0.469758	0.0101545	0.565681	1.93821	1.1213
WT_beta-amyrin acetate -- 00100552	MicroSource Spectrum Collection	-0.00524927	-0.621993	0.94231	-0.178288	1.01351	-0.199824	1.86304	-0.203447	0.559381	1.49813	1.68321	-0.436235
WT_oxonitine -- 00100563	MicroSource Spectrum Collection	0.877441	1.03091	0.103939	0.936933	-0.0906035	0.760965	1.09765	0.212249	0.242889	0.673934	1.4173	0.700513
WT_deoxycholic acid -- 00100566	MicroSource Spectrum Collection	1.76354	1.09506	0.176319	1.48	-0.986077	-1.16502	2.02069	-0.633545	0.51467	1.40151	0.469782	-1.08789
WT_fraxidin methyl ether -- 00100572	MicroSource Spectrum Collection	1.14653	1.52908	-0.224401	0.879284	-0.353667	-0.375113	1.13086	0.501919	0.533441	0.994579	0.283928	-0.565991
WT_tridesacetoxykhivorin -- 00100576	MicroSource Spectrum Collection	1.45773	-1.96529	0.214049	0.974152	-0.817816	0.027428	1.04435	-1.50356	0.761905	0.822527	0.492184	-0.412021
WT_gitoxigenin diacetate -- 00100584	MicroSource Spectrum Collection	-1.42112	7.33526	-16.0853	0.883776	10.4567	0.1622	0.807734	9.42423	-24.0562	1.72625	12.292	16.8245
WT_1,7-dideacetoxy-1,7-dioxokhivorin -- 00100585	MicroSource Spectrum Collection	1.66966	2.25067	-0.616902	1.39838	-1.11747	-0.778116	0.917721	0.422502	-0.00504135	0.618811	0.924817	-0.561182
WT_cotarnine chloride -- 00100595	MicroSource Spectrum Collection	-0.874004	-0.49361	-0.260889	-0.958494	0.525824	1.01493	-1.20043	-0.582607	0.424492	-1.11836	0.743307	2.84747
WT_2-methyl gramine -- 00100599	MicroSource Spectrum Collection	1.04086	1.41822	-2.22525	1.38792	-0.890573	-0.392483	0.127946	-0.357766	-0.397619	-0.0613166	0.12181	0.384167
WT_13-methyl-4,4-bisnor-8,11,13-podocarpatrien-3-one -- 00100604	MicroSource Spectrum Collection	1.03868	-0.0287581	0.560806	0.940015	-0.639137	0.731308	0.802854	-0.526025	0.205525	0.695917	-0.0143437	1.04787
WT_xanthyletin -- 00100609	MicroSource Spectrum Collection	0.904737	0.00813279	0.265989	0.807656	-0.406793	-1.07114	0.679506	0.224156	0.0399233	0.418953	0.831875	-0.934414
WT_totarol-19-carboxylic acid, methyl ester -- 00100612	MicroSource Spectrum Collection	3.57356	1.55102	-0.804907	3.04105	-2.85776	-3.41554	0.960304	-0.979595	0.67212	0.809327	-0.142313	-2.67791
WT_chukrasin methyl ether -- 00100615	MicroSource Spectrum Collection	1.3012	1.8182	-0.897566	1.12714	-1.24475	-0.81713	-0.505955	-0.659618	0.0275934	-0.387543	0.1453	-0.371747
WT_angolensin (r) -- 00100616	MicroSource Spectrum Collection	0.270286	0.103902	-0.820423	0.352398	0.489503	0.826711	0.161765	0.054654	-0.358211	0.377287	0.752947	0.524272
WT_7beta-hydroxy-7-desacetoxykhivorinic acid, methyl ester -- 00100638	MicroSource Spectrum Collection	0.522821	0.514427	-0.307861	0.43477	0.408247	-0.670429	1.54829	-0.597647	0.490161	1.21134	0.789258	0.167978
WT_desacetyl (7)khivorinic acid, methyl ester -- 00100650	MicroSource Spectrum Collection	2.13779	1.67846	-1.26762	1.95089	-0.63212	-1.00096	1.09603	0.248897	-0.536236	0.796756	0.789745	0.332603
WT_dihydroxy (3alpha,12alpha)pregnan-20-one -- 00100652	MicroSource Spectrum Collection	0.256937	1.8348	-0.589543	0.236105	0.304627	-2.74101	0.686892	-0.53997	0.0401906	0.655961	0.527894	-1.5064
WT_gitoxigenin -- 00100687	MicroSource Spectrum Collection	0.915109	1.75461	-1.47972	0.859473	-1.24064	0.295771	-0.685317	0.452524	-0.0643276	-0.768377	0.231501	0.527388
WT_digoxigenin -- 00100688	MicroSource Spectrum Collection	-0.833806	-1.73626	0.271957	-0.679841	0.482978	0.694816	-1.41888	0.395235	-1.56909	-1.21331	0.592173	0.223407
WT_cymarin -- 00100698	MicroSource Spectrum Collection	1.19076	-0.148266	-0.0427418	1.0499	-0.0808279	-3.58639	-2.33824	0.0532328	-1.322	-2.15941	2.26513	-3.79857
WT_homopterocarpin -- 00100743	MicroSource Spectrum Collection	1.43577	0.662797	-0.240668	1.30484	-0.676427	-1.54289	0.79872	-0.937786	0.067484	0.789275	0.772918	-0.924037
WT_strophanthidinic acid lactone acetate -- 00100749	MicroSource Spectrum Collection	1.2818	2.40165	-4.90574	2.03977	-0.455863	-4.70583	-2.03174	0.129313	-3.0291	-1.70449	2.64594	-3.81014
WT_formononetin -- 00102007	MicroSource Spectrum Collection	0.256168	0.682525	-0.636034	0.125829	-0.0831396	0.505703	0.359919	0.00751617	-0.686965	0.349188	0.19244	1.55527
WT_3beta-hydroxydeoxodihydrodeoxygedunin -- 00102035	MicroSource Spectrum Collection	0.652895	-0.305309	0.947276	0.405548	-1.33603	2.61617	0.00296833	0.254943	0.336729	0.166819	-1.25782	2.31565
WT_oleanolic acid acetate -- 00102058	MicroSource Spectrum Collection	2.31112	0.609943	-0.0328945	2.09326	-1.62834	-1.58516	0.98159	0.0399508	0.416037	0.765735	-0.4965	-1.01629
WT_imperatorin -- 00102076	MicroSource Spectrum Collection	1.11497	-0.120767	-0.106664	0.850277	-0.423506	-0.644126	0.561188	-0.829545	1.03292	0.722609	-0.114207	-0.213894
WT_smilagenin -- 00107013	MicroSource Spectrum Collection	1.2559	0.219881	0.148678	1.1887	-0.572162	-1.71094	0.91773	-1.0015	0.377631	0.487167	0.537652	-1.06211
WT_beta-sitosterol -- 00107022	MicroSource Spectrum Collection	1.22849	-0.399751	0.413176	0.845128	-0.556534	-1.02538	0.119735	-0.826135	0.890104	0.0726655	1.01593	-1.00721
WT_5alpha-androstan-3,17-dione -- 00107108	MicroSource Spectrum Collection	2.72006	1.93245	-2.43843	2.90117	-1.85045	-2.87496	0.993363	-0.270018	-0.255614	1.02207	0.438227	-1.98043
WT_orsellinic acid, ethyl ester -- 00200002	MicroSource Spectrum Collection	0.970741	0.510874	0.0952262	0.920301	-0.665814	0.19387	0.966101	-0.740005	0.457264	0.84077	0.12944	0.331929
WT_12a-hydroxy-9-demethylmunduserone-8-carboxylic acid -- 00200004	MicroSource Spectrum Collection	1.81894	-1.25261	1.90806	1.32039	-1.56434	-1.50249	1.60841	-0.587022	0.034844	1.40073	-2.03301	-2.52794
WT_gambogic acid -- 00200007	MicroSource Spectrum Collection	-6.2914	-10.3145	7.37415	-8.47523	21.5763	12.4033	-5.47904	1.66296	-13.2735	-1.7669	12.0241	49.1109
WT_haematoxylin -- 00200010	MicroSource Spectrum Collection	0.885572	0.452796	-0.272946	0.826344	-1.38576	0.0456468	0.174346	-0.0460049	0.444994	0.140513	-1.17243	-1.62292
WT_mundulone -- 00200011	MicroSource Spectrum Collection	0.29455	1.78965	-0.684314	0.349135	-0.0877613	-1.07179	-1.93804	-1.44599	0.175562	-1.89078	1.03136	-0.292499
WT_brazilin -- 00200012	MicroSource Spectrum Collection	3.35447	0.194246	1.18198	2.66559	-2.13086	-3.93123	2.02644	-1.14048	0.572228	1.62099	-0.506736	-6.16689
WT_rotenone -- 00200013	MicroSource Spectrum Collection	2.76365	1.12764	-3.98325	3.82517	2.10911	-0.729907	11.2823	1.40846	-5.23067	10.0999	5.01178	1.89158
WT_isorotenone -- 00200015	MicroSource Spectrum Collection	0.112474	0.926342	-1.24835	0.203334	-0.842709	-0.662152	-1.92954	-2.00345	-0.08088	-1.66084	0.144959	0.552869
WT_aklavine hydrochloride -- 00200022	MicroSource Spectrum Collection	-0.0292714	1.07518	-1.83584	0.195756	0.11376	-0.352075	-1.08909	-1.07725	0.0241006	-1.07801	1.64351	0.637889
WT_leoidin -- 00200033	MicroSource Spectrum Collection	0.33773	-0.732531	0.274982	0.330104	0.511666	-0.837263	0.556685	-0.638786	0.463435	0.614364	1.07833	-0.704401
WT_atranorin -- 00200034	MicroSource Spectrum Collection	0.902258	0.177219	0.0256086	0.863314	-1.28722	0.46098	-0.0625217	0.499051	-0.348023	-0.0404129	-0.762388	0.397626
WT_gangaleoidin -- 00200035	MicroSource Spectrum Collection	1.43398	0.572045	-0.301867	1.3946	-0.238724	-3.90059	1.22945	-0.462247	0.25536	1.15955	1.20235	-3.22377
WT_griseofulvin -- 00200046	MicroSource Spectrum Collection	0.395567	0.957399	-1.05558	0.642994	0.58111	0.237298	0.130325	1.20804	-1.085	0.130462	0.841659	-0.677624
WT_fumarprotocetraric acid -- 00200054	MicroSource Spectrum Collection	0.750495	1.94195	0.108107	0.749287	-0.764407	1.94052	0.599475	0.088631	0.805104	0.522187	0.259173	2.01748
WT_lecanoric acid -- 00200070	MicroSource Spectrum Collection	-0.0493962	1.41092	-0.762145	-0.108633	-0.682042	1.31902	-0.701614	0.442844	-0.422984	-0.535368	-0.866449	1.44116
WT_obtusaquinone -- 00200090	MicroSource Spectrum Collection	1.7757	1.14247	-0.933118	1.74812	-1.21852	0.651205	0.529521	-0.746394	0.19703	0.560692	-0.560496	0.560488
WT_antiarol -- 00200110	MicroSource Spectrum Collection	2.75525	1.40962	-0.964845	2.29209	-1.77176	1.4267	0.760329	0.193873	0.471489	0.330514	-0.841143	1.22996
WT_theaflavin -- 00200111	MicroSource Spectrum Collection	1.6233	1.66391	-0.780406	1.64623	-0.837241	-0.652982	-0.0373545	0.52972	-0.555591	-0.232694	0.674547	0.26793
WT_pectolinarin -- 00200115	MicroSource Spectrum Collection	0.801242	0.224987	0.570369	0.642538	-0.0831853	-0.681449	1.3104	-0.499441	0.304378	1.3397	0.252863	-0.50207
WT_isotectorigenin, 7-methyl ether -- 00200139	MicroSource Spectrum Collection	0.93298	1.49129	-1.32597	0.972852	-0.281828	-0.0328484	-0.0191625	-0.227433	0.0666837	0.0923997	0.68334	0.790268
WT_asarylaldehyde -- 00200208	MicroSource Spectrum Collection	-0.136159	-0.399364	0.514858	-0.312232	-0.759668	1.64671	-0.702537	0.0242934	0.0717382	-0.606008	-0.667003	1.25073
WT_griseofulvic acid -- 00200243	MicroSource Spectrum Collection	1.62304	1.1936	-1.11516	1.4709	-1.43919	0.184062	0.230729	-0.0173497	0.255911	0.140613	-0.353399	0.725454
WT_2',4'-dihydroxychalcone 4'-glucoside -- 00200258	MicroSource Spectrum Collection	0.427824	0.0689658	-0.115675	0.503828	-0.208376	-0.486941	0.342513	-0.171631	-0.438276	0.27874	0.897284	-0.173618
WT_salsalate -- 00200331	MicroSource Spectrum Collection	0.245823	1.78172	-1.43251	0.349404	-0.402514	-1.16704	-0.260155	-0.331199	0.403236	-0.0790705	0.0325837	-0.462702
WT_4'-hydroxychalcone -- 00200407	MicroSource Spectrum Collection	-0.220598	-0.128131	0.19606	-0.170721	0.408318	-2.23436	0.152927	-1.25652	0.0921934	0.202587	1.15643	-2.82734
WT_2,6-dimethoxyquinone -- 00200413	MicroSource Spectrum Collection	1.33576	0.674331	-1.62733	1.47068	-1.13214	-1.57599	-0.519018	-0.344184	0.149749	-0.63066	0.599356	-0.991278
WT_koparin -- 00200422	MicroSource Spectrum Collection	1.02399	0.110472	0.844013	0.810772	-0.830156	0.315617	0.601864	-0.760324	0.707876	0.765022	-0.269673	0.166538
WT_2,3,4-trihydroxy-4'-ethoxybenzophenone -- 00200424	MicroSource Spectrum Collection	0.194623	1.1356	-0.822445	0.43713	-0.362109	0.680577	-0.119914	0.463014	-0.469134	-0.0335656	0.544325	1.33142
WT_2,3-dihydroxy-4-methoxy-4'-ethoxybenzophenone -- 00200425	MicroSource Spectrum Collection	1.64893	3.131	-2.66853	1.88188	-0.100308	-1.25296	0.39011	-0.950055	-1.10764	0.54323	1.39355	0.597781
WT_piscidic acid -- 00200427	MicroSource Spectrum Collection	0.711365	1.31043	-1.68977	0.644765	-0.234819	-2.12793	-0.250014	-0.350164	-0.0264324	-0.192835	1.45242	-1.15448
WT_roccellic acid -- 00200428	MicroSource Spectrum Collection	1.28122	0.222745	0.583959	0.927894	-0.974976	-1.04509	0.65181	-0.882224	0.422208	0.534716	-0.249615	-1.17799
WT_xanthoxylin -- 00200441	MicroSource Spectrum Collection	0.821635	-0.484507	0.531758	0.719139	-0.361222	0.174812	0.72751	0.193018	0.799386	0.427871	0.0628073	-0.416882
WT_methylxanthoxylin -- 00200446	MicroSource Spectrum Collection	0.981512	0.907035	-0.194721	0.831492	-0.582144	-0.829727	0.456319	-0.240755	-0.253333	0.44994	0.245878	-0.1815
WT_anhydrobrazilic acid -- 00200457	MicroSource Spectrum Collection	0.27706	1.66845	-0.574081	0.222023	-0.0900086	-0.42728	0.101249	-0.404391	-0.155818	0.221329	0.582295	-0.146036
WT_brazilein -- 00200463	MicroSource Spectrum Collection	1.25916	0.0621841	-0.466182	1.3517	-0.340965	-4.01115	0.742608	-1.36984	0.817522	0.479526	1.25442	-3.95813
WT_deoxysappanone b 7,4'-dimethyl ether -- 00200484	MicroSource Spectrum Collection	1.78009	0.411447	-2.47004	2.49182	0.328158	0.766351	5.64153	8.97287	-10.3392	6.23824	1.71317	2.15996
WT_norstictic acid pentaacetate -- 00200488	MicroSource Spectrum Collection	2.18447	1.08103	-0.411462	1.94884	-2.33154	-0.310132	-0.907662	-0.810607	0.321454	-0.672282	-0.766882	-0.381957
WT_acacetin -- 00200499	MicroSource Spectrum Collection	-0.0422594	-0.0476333	0.643946	-0.572155	-0.477712	4.28982	-0.316054	0.369411	0.403589	-0.315567	-1.17702	3.70596
WT_xanthone -- 00200523	MicroSource Spectrum Collection	2.31839	-0.375615	-0.900205	2.16799	-1.14778	-0.796009	0.293625	-0.51937	0.615772	0.396006	-0.0905665	0.0919356
WT_3-methylorsellinic acid -- 00200640	MicroSource Spectrum Collection	1.49633	1.52385	-0.691304	1.31827	-1.15387	0.270162	0.303046	0.238071	0.0282453	0.31264	0.0110341	1.31149
WT_2-benzoyl-5-methoxybenzoquinone -- 00200690	MicroSource Spectrum Collection	0.902997	-0.118894	-0.0870738	0.813412	-0.928438	0.236569	-0.21046	-0.19332	0.549633	-0.273801	-0.234878	1.44539
WT_ergosterol -- 00200743	MicroSource Spectrum Collection	0.0598287	-0.546311	0.337161	-0.00770493	-0.116283	1.25472	-0.469484	0.53579	-0.0998146	-0.608207	0.02449	0.445096
WT_ergosterol acetate -- 00200744	MicroSource Spectrum Collection	1.03856	0.503125	-0.700211	1.0443	-0.301711	-1.88611	0.726484	-0.172823	-0.368902	0.819564	0.962794	-1.39123
WT_iretol -- 00200759	MicroSource Spectrum Collection	1.84122	2.21523	-2.41842	1.76032	-0.660747	-2.88753	0.37434	-0.474454	-0.10124	0.465795	1.14139	-2.08874
WT_irigenin, 7-benzyl ether -- 00200763	MicroSource Spectrum Collection	0.381498	0.480261	0.550457	0.385635	-0.343911	-1.10876	0.710995	-0.28146	0.357648	0.510126	0.400142	-1.47064
WT_irigenin -- 00200774	MicroSource Spectrum Collection	0.0555227	-0.0340977	-0.0370221	-0.0585605	-0.0562342	0.409086	-0.186263	0.777274	-0.553865	-0.139925	0.119066	0.404678
WT_daidzein -- 00200789	MicroSource Spectrum Collection	1.41024	0.775629	-0.391794	1.26859	-0.675217	-1.777	0.546627	-0.489454	-0.0255294	0.714119	0.490664	-1.28224
WT_iridin -- 00200793	MicroSource Spectrum Collection	0.74275	1.92508	-0.660419	0.698555	-0.597396	0.448509	0.114667	0.143238	0.0898701	0.0111787	-0.0665826	0.770156
WT_dalbergione, 4-methoxy-4'-hydroxy- -- 00200798	MicroSource Spectrum Collection	0.194232	0.0687307	-0.797378	0.220675	0.292706	-0.955798	-0.126727	-1.1189	0.269295	-0.101754	1.21704	-0.602997
WT_acacetin diacetate -- 00200833	MicroSource Spectrum Collection	-0.00098604	0.133846	-0.808042	0.0520536	-0.521536	0.81224	-1.31624	-0.635605	0.451781	-1.29317	-0.624647	1.11814
WT_apigenin -- 00200846	MicroSource Spectrum Collection	0.76158	0.605055	-0.180689	0.633217	0.22355	-1.32431	0.0554002	-0.303059	-0.499043	0.0707016	1.65435	-0.442736
WT_deoxysappanone b 7,3'-dimethyl ether -- 00200848	MicroSource Spectrum Collection	2.98054	0.843523	-0.727094	2.68401	-1.8744	-2.89821	1.22035	-0.548581	0.471149	1.28778	0.168123	-2.10298
WT_irigenin trimethyl ether -- 00200873	MicroSource Spectrum Collection	0.453718	0.882021	-0.541256	0.438842	-0.329793	0.110201	0.276453	-0.369931	0.204949	0.399797	0.371013	0.501599
WT_violastyrene -- 00201078	MicroSource Spectrum Collection	0.982556	0.882592	-0.319452	1.09847	-0.678291	-0.79319	0.1012	0.0835501	0.0927674	0.155539	0.368498	-0.591909
WT_4-methoxydalbergione -- 00201092	MicroSource Spectrum Collection	1.49074	1.57798	-1.0852	1.59983	-0.367053	-1.53644	0.955384	-1.18894	0.345713	1.02489	0.920665	-0.592564
WT_sappanone a dimethyl ether -- 00201136	MicroSource Spectrum Collection	2.48312	1.30175	-1.6191	2.77846	-1.63134	-3.08068	-0.109577	-0.550852	-0.490462	-0.0997265	0.828289	-1.76508
WT_deguelin(-) -- 00201138	MicroSource Spectrum Collection	0.221496	6.30345	-6.41117	0.811384	-0.568972	0.742059	-3.92872	1.55008	-5.95186	-3.26715	1.23735	3.874
WT_dehydrorotenone -- 00201154	MicroSource Spectrum Collection	-0.1288	-0.486419	0.158786	-0.305756	-0.554596	1.09374	-0.298457	-0.12396	-0.38881	-0.190198	-0.234147	1.39738
WT_duartin (-) -- 00201177	MicroSource Spectrum Collection	0.647589	-0.149296	-0.578468	0.585144	-0.686612	-0.999028	0.4742	-1.14496	0.471514	0.456228	0.507332	-0.686079
WT_nonic acid -- 00201227	MicroSource Spectrum Collection	1.31222	0.957217	1.16713	0.960921	-1.02927	3.0436	1.65733	0.91734	0.181194	1.22048	-1.25398	2.3406
WT_dalbergione -- 00201281	MicroSource Spectrum Collection	0.798736	-0.276132	0.979265	0.592873	-0.837088	-0.814248	0.123104	-0.417888	0.0742435	0.129777	0.170241	-2.01957
WT_7,8-dihydroxyflavone -- 00201315	MicroSource Spectrum Collection	1.69406	0.653299	-0.270377	1.68638	-1.61067	-0.226026	0.0345977	-1.33746	1.03549	-0.18331	0.0786998	-0.0734339
WT_deoxysappanone b trimethyl ether -- 00201331	MicroSource Spectrum Collection	1.69807	0.0461448	0.47613	1.35709	-2.37702	-0.250951	0.271866	-0.971164	0.699979	0.0148495	-0.856476	-0.371908
WT_deoxysappanone b 7,3'-dimethyl ether acetate -- 00201342	MicroSource Spectrum Collection	3.45259	2.46329	-6.06037	4.72612	-0.735064	0.709775	7.87965	9.57345	-11.9795	9.57285	1.75443	4.60521
WT_duartin, dimethyl ether -- 00201364	MicroSource Spectrum Collection	-0.20391	-0.444629	1.37685	-0.352056	-0.565564	1.18735	0.379553	-0.0244523	0.297803	0.347256	-0.819558	0.362915
WT_4,4'-dimethoxydalbergione -- 00201448	MicroSource Spectrum Collection	0.117485	0.938668	-0.609558	0.309497	0.477498	-0.907042	-0.427602	-1.46566	0.381889	-0.663731	1.34682	-0.424823
WT_dihydrorotenone -- 00201449	MicroSource Spectrum Collection	-2.14351	2.25308	-5.4472	-0.937982	3.29647	-0.884372	-4.12354	2.04709	-6.64159	-2.71132	3.73287	5.67531
WT_mandelic acid, methyl ester -- 00201466	MicroSource Spectrum Collection	0.522594	-0.318312	0.305222	0.383732	-0.333553	-0.12865	0.0138273	-0.916835	0.11182	0.0335092	-0.0388887	0.0561402
WT_mundoserone -- 00201477	MicroSource Spectrum Collection	-0.78086	0.397814	-0.195658	-0.835563	1.54306	0.87964	-1.94022	0.337288	-1.03392	-1.5189	1.70711	3.23866
WT_methyl 7-deshydroxypyrogallin-4-carboxylate -- 00201505	MicroSource Spectrum Collection	1.82583	1.66082	-1.674	2.06193	-0.866912	-0.0907432	1.87851	1.52628	-0.713045	1.67127	0.0973932	-0.478834
WT_7-deshydroxypyrogallin-4-carboxylic acid -- 00201508	MicroSource Spectrum Collection	2.11974	2.42225	-1.72397	2.16968	-1.03086	-1.05961	1.79467	0.416156	0.0573631	1.53629	0.059295	-0.817396
WT_epigallocatechin 3,5-digallate -- 00201513	MicroSource Spectrum Collection	0.72367	0.855183	-2.03736	0.822796	-0.785501	0.137955	-0.264374	-0.87189	0.106352	-0.022904	0.134206	0.572835
WT_theaflavin digallate -- 00201515	MicroSource Spectrum Collection	1.75245	1.74161	-0.884687	1.94681	-1.23295	-1.43809	1.23512	-0.433576	0.671619	1.39464	-0.317818	-1.3784
WT_gambogic acid amide -- 00201522	MicroSource Spectrum Collection	-2.37681	2.8487	-10.5509	-1.69276	9.22797	3.13496	-5.79007	5.31807	-11.9866	-2.6149	9.83045	24.1607
WT_dihydrogambogic acid -- 00201524	MicroSource Spectrum Collection	1.8115	0.829791	-1.52814	2.00102	-1.29382	-1.74886	-0.371955	-0.768264	1.03576	-0.737873	0.940254	-0.685397
WT_decahydrogambogic acid -- 00201538	MicroSource Spectrum Collection	2.15737	0.649016	0.891554	1.7751	-1.90506	-1.11809	1.11999	-1.32568	0.859329	1.00123	-0.957436	-1.36267
WT_garcinolic acid -- 00201539	MicroSource Spectrum Collection	1.69305	0.0502705	-0.770554	1.52108	-1.95008	-2.70544	0.592797	-1.39277	0.789498	0.378277	-0.842359	-2.19492
WT_tetrahydrogambogic acid -- 00201540	MicroSource Spectrum Collection	-0.230183	2.78649	-4.97095	0.381492	1.02353	-0.744856	-2.57232	-3.40984	-0.0806361	-2.22073	2.00371	1.53083
WT_pomiferin -- 00201580	MicroSource Spectrum Collection	3.80784	2.83511	-5.67771	4.5068	-1.43639	-2.42627	0.133532	-0.184719	-0.0588847	-0.166937	2.23205	0.417235
WT_osajin -- 00201595	MicroSource Spectrum Collection	-1.34942	0.446935	-0.893681	-1.22936	3.67651	0.0442529	-0.116158	-0.702555	-0.970861	0.141975	3.04628	1.00119
WT_pachyrrhizin -- 00201602	MicroSource Spectrum Collection	0.827214	0.136152	0.991583	0.456209	-0.842305	1.06259	0.752161	-0.0498378	0.434842	0.676621	-2.09968	0.0407493
WT_pyrromycin -- 00201604	MicroSource Spectrum Collection	6.28389	0.245332	-5.44905	8.02893	-2.59157	-5.64225	0.983519	2.25139	-1.95524	1.36174	0.911738	-5.59616
WT_bisanhydrorutilantinone -- 00201605	MicroSource Spectrum Collection	0.627233	1.36214	-0.714463	0.620368	-0.0139075	-0.661189	0.213569	-0.293524	-0.369744	0.2017	0.53173	-0.662125
WT_rutilantinone -- 00201606	MicroSource Spectrum Collection	2.35058	0.733224	-0.941531	2.37824	-0.851658	-1.67532	1.35666	-1.48773	0.187724	1.06379	0.382329	-1.21536
WT_derrubone -- 00201650	MicroSource Spectrum Collection	0.663892	1.85199	0.0787856	0.740523	-0.505907	-0.284165	-0.268004	-0.436102	-0.270109	-0.21965	0.424039	0.96641
WT_grayanotoxin i -- 00201662	MicroSource Spectrum Collection	1.25443	0.959514	-0.116577	1.211	-1.01346	-0.410534	0.564983	0.00961765	0.0642525	0.382955	-0.723828	-0.547158
WT_celastrol -- 00201664	MicroSource Spectrum Collection	-9.5385	0.44332	-17.4154	-6.60606	21.8408	5.39537	-5.57038	5.05306	-10.1862	-4.85786	16.9667	40.6312
WT_lanosterol acetate -- 00201696	MicroSource Spectrum Collection	2.04985	-0.679441	0.662345	1.63535	-1.43091	-2.26965	0.708182	-0.67363	0.724929	0.387256	-0.155266	-2.45674
WT_euphol -- 00201697	MicroSource Spectrum Collection	3.1625	0.104783	0.392939	2.8127	-1.70567	-3.28596	2.14309	-0.828125	1.04722	1.7239	0.201822	-3.42383
WT_norstictic acid -- 00201716	MicroSource Spectrum Collection	0.987517	0.453396	0.372515	0.680747	-0.856035	0.0612094	0.0933408	-0.447341	0.136619	-0.148122	0.00292929	0.392618
WT_everninic acid -- 00201727	MicroSource Spectrum Collection	0.311193	-0.163287	0.552233	0.199509	0.392057	-1.80149	0.558467	-0.984358	0.602689	0.608259	0.820061	-1.46209
WT_perseitol -- 00202130	MicroSource Spectrum Collection	0.429292	0.979431	-1.1914	0.397229	0.91297	-0.659948	0.164395	-0.0634888	-0.507388	0.406584	2.17919	0.144576
WT_12a-hydroxy-5-deoxydehydromunduserone -- 00202175	MicroSource Spectrum Collection	0.246945	0.99224	-1.08391	0.37977	0.184366	-0.499038	-0.0562659	-0.820721	0.163846	0.050148	0.678234	0.363309
WT_epiafzelechin (2r,3r)(-) -- 00202178	MicroSource Spectrum Collection	1.57204	2.57363	-3.41975	1.96125	-0.906565	-1.3991	-0.823953	-0.739373	-0.543551	-0.60947	1.11202	-0.359164
WT_juarezic acid -- 00203008	MicroSource Spectrum Collection	0.217583	0.309384	-0.385398	0.432382	0.219394	0.0940697	0.691834	-0.154152	0.408351	0.805452	1.07156	0.480837
WT_haematommic acid, ethyl ester -- 00205071	MicroSource Spectrum Collection	-0.0740656	-0.40578	0.531885	-0.248903	-0.474147	-0.111356	-1.9027	-0.449804	1.28894	-2.08133	0.856366	-0.101079
WT_epigallocatechin -- 00205113	MicroSource Spectrum Collection	1.93293	1.15477	-0.563111	1.78854	-1.47667	-0.300398	0.137776	-0.565957	-0.074354	0.175142	0.183364	0.553637
WT_citrinin -- 00210186	MicroSource Spectrum Collection	0.659969	1.05316	-0.96908	0.83458	1.09351	-2.87741	1.70851	-0.536807	0.169452	1.55966	2.29285	-2.24859
WT_dihydromunduletone -- 00210203	MicroSource Spectrum Collection	1.78246	0.910687	-0.264474	1.84393	-0.446063	-3.69224	2.06834	-1.21133	0.54035	1.84588	1.28936	-2.99345
WT_cianidanol -- 00210205	MicroSource Spectrum Collection	1.69422	2.27717	-0.183462	1.40832	-0.944971	0.11294	0.539516	0.700118	0.075418	0.61578	-0.0739924	0.556109
WT_epicatechin -- 00210206	MicroSource Spectrum Collection	0.291793	1.08248	-0.623992	0.536488	-0.845022	1.26464	-0.219429	-0.0829663	0.101793	-0.180664	-0.342742	1.6062
WT_epiafzelechin trimethyl ether -- 00210211	MicroSource Spectrum Collection	0.315648	0.28672	0.332538	0.157002	-0.542622	1.54077	-0.0773576	0.0503066	0.0275819	-0.0241465	-0.56496	1.6874
WT_catechin tetramethylether -- 00210220	MicroSource Spectrum Collection	-0.08398	0.694959	-0.548204	0.163498	-0.112575	2.40912	-1.35434	-0.0383686	-0.159554	-1.19191	-0.503869	2.64609
WT_epicatechin monogallate -- 00210238	MicroSource Spectrum Collection	1.26396	-0.377332	0.832977	1.09368	-1.07675	-1.01348	0.388005	-1.20337	0.627665	0.0195671	-0.667521	-0.836788
WT_epigallocatechin-3-monogallate -- 00210239	MicroSource Spectrum Collection	0.537626	0.115278	-1.2142	0.444223	-0.13833	-0.643205	-0.266848	0.263552	-1.07717	0.0260186	1.08521	-0.399857
WT_theaflavin monogallates -- 00210242	MicroSource Spectrum Collection	1.71153	2.49519	-1.27865	2.06491	-1.09298	-0.582971	-0.239346	-0.694594	0.020642	-0.295276	0.328768	0.247747
WT_genistein -- 00210296	MicroSource Spectrum Collection	-0.130344	-0.0777421	1.64849	-0.327136	-0.606502	1.25959	1.32297	0.325374	0.638298	1.04084	-0.938641	0.921587
WT_gallic acid -- 00210369	MicroSource Spectrum Collection	1.84397	1.05469	-0.572346	2.12418	-1.16099	1.1888	0.327929	-0.756442	1.37269	0.233945	-0.569121	0.399423
WT_tyramine -- 00210400	MicroSource Spectrum Collection	0.84146	-0.121234	-0.518829	0.868561	0.5334	-2.11435	0.823114	-1.69873	0.246828	0.788806	2.01421	-1.59469
WT_actinonin -- 00210477	MicroSource Spectrum Collection	0.120026	1.2287	-1.82034	0.3502	1.94982	-3.08585	1.31478	-0.505826	-0.293647	1.32339	2.58187	-2.73756
WT_purpurogallin -- 00210505	MicroSource Spectrum Collection	0.122437	-1.27118	1.44751	-0.166163	-0.348416	0.925109	0.155404	-0.442047	0.439801	0.182922	-0.203912	0.629461
WT_cuneatin methyl ether -- 00210556	MicroSource Spectrum Collection	2.36851	3.15537	-2.93403	2.0819	-1.28633	0.0513552	0.597463	0.108365	-0.620646	0.55875	0.0727983	0.71458
WT_2,5-dihydroxy-3,4-dimethoxy-4'-ethoxybenzophenone -- 00210599	MicroSource Spectrum Collection	4.18951	2.22208	-4.24469	5.09856	-1.003	-4.24535	3.85258	-0.84489	-1.94534	3.44588	2.51409	-1.038
WT_dehydrovariabilin -- 00210658	MicroSource Spectrum Collection	1.43214	0.707178	-1.37976	1.3126	-0.697631	-1.42426	-0.538453	-0.445563	-0.0573238	-0.398742	0.831106	-0.990994
WT_chlorogenic acid -- 00210800	MicroSource Spectrum Collection	0.481562	0.789563	-0.342573	0.583889	-0.131575	-0.486501	0.384215	-0.325507	0.31546	0.327892	0.472944	-0.443556
WT_quinamide isopropylidene -- 00210837	MicroSource Spectrum Collection	1.09491	1.13493	-0.330429	1.10417	-0.58849	-1.56264	0.513881	-0.792066	0.274568	0.312861	0.549471	-0.843499
WT_alizarin -- 00210850	MicroSource Spectrum Collection	3.01224	2.07517	-1.3545	3.03206	-1.49023	-2.60486	1.80179	-0.480703	0.109646	1.79741	0.988852	-1.53013
WT_khellin -- 00210866	MicroSource Spectrum Collection	1.74209	0.548977	-0.609168	1.63622	-0.881819	-2.14424	0.616028	-0.720358	0.317915	0.757931	0.351995	-1.69459
WT_herniarin -- 00210874	MicroSource Spectrum Collection	2.14196	1.22513	-1.2938	1.94479	-0.901263	-2.89452	1.56681	-0.435178	0.288412	1.33315	0.908091	-2.34753
WT_methyl everninate -- 00210924	MicroSource Spectrum Collection	0.377477	-0.236108	0.918526	0.405888	-0.5168	-0.176944	-0.140088	-0.35654	-0.12941	-0.384739	0.0929201	-0.0319183
WT_methyl orsellinate -- 00210925	MicroSource Spectrum Collection	1.00007	-0.715358	0.498274	0.835003	-0.807525	-0.242425	-0.0749011	-0.383967	0.556745	-0.0633206	0.453369	-0.0837898
WT_ethyl everninate -- 00211009	MicroSource Spectrum Collection	0.550257	0.414921	-0.179499	0.581402	-1.01706	1.52838	-0.641226	0.350115	-0.537416	-0.573845	-1.14734	1.77354
WT_iriginol hexaaceatate -- 00211012	MicroSource Spectrum Collection	0.601044	-0.0198021	-0.735448	0.765562	-0.0326897	-0.927709	-0.0240395	0.513957	-0.242031	-0.149248	1.32137	-0.395511
WT_epoxy (4,5alpha)-4,5-dihydrosantonin -- 00211031	MicroSource Spectrum Collection	3.16491	0.193925	0.343598	2.39155	-2.11997	-0.106441	0.640787	0.360796	0.116605	0.487215	-0.902469	0.243434
WT_2-methoxyresorcinol -- 00211066	MicroSource Spectrum Collection	0.0558069	1.9244	-0.357106	0.195128	-0.681214	-0.176378	0.325403	-0.58625	0.357679	0.388388	-0.45949	-0.295207
WT_diphenylurea -- 00211126	MicroSource Spectrum Collection	0.275277	0.199637	-1.55878	0.419842	0.372291	-0.388539	-1.4929	-0.125172	-0.00269481	-1.42626	1.04895	-0.0937058
WT_7,4'-dimethoxyisoflavone -- 00211249	MicroSource Spectrum Collection	0.254999	-0.401076	-0.0642712	0.411582	0.119111	-0.566342	0.587472	-0.965509	-0.0172583	0.631034	0.886502	0.120707
WT_danthron -- 00211468	MicroSource Spectrum Collection	-0.949157	0.599361	-1.67886	-0.622347	0.63701	0.377965	-1.16455	0.124406	-0.986748	-0.823055	0.458649	0.980371
WT_1,4,5,8-tetrahydroxy-2,6-dimethylanthroquinone -- 00211473	MicroSource Spectrum Collection	2.74605	1.01019	-0.358693	2.37096	-1.67722	-1.58277	0.266426	-1.57391	0.453213	0.299429	0.664134	-0.540131
WT_4'-methoxychalcone -- 00211475	MicroSource Spectrum Collection	0.520735	1.90356	-0.896582	0.417453	0.0956235	-0.663792	-0.331611	0.0532766	-0.221516	-0.341439	1.15982	-0.0797057
WT_arabitol(d) -- 00211539	MicroSource Spectrum Collection	0.710427	0.384616	0.211455	0.432765	-0.315052	-0.0539063	-0.0142175	-0.131116	-0.413429	0.0579817	-0.16906	0.367627
WT_apotoxicarol -- 00211949	MicroSource Spectrum Collection	-0.33821	-1.4526	2.09214	-0.362557	0.507506	2.06499	0.62687	0.075702	0.437684	0.661182	-0.326904	2.37013
WT_cosmosiin -- 00211950	MicroSource Spectrum Collection	2.83771	0.618205	0.72005	2.73218	-1.36968	-0.0196899	2.03214	-0.547814	0.913897	1.58479	0.46859	-0.0013465
WT_pyrocatechuic acid -- 00212061	MicroSource Spectrum Collection	2.26551	0.279515	-0.402429	2.09679	-0.153159	0.15025	1.50406	-1.0625	0.418209	1.17817	1.9043	0.757834
WT_ononetin -- 00212097	MicroSource Spectrum Collection	0.237497	0.507736	-0.577607	0.273097	0.736765	0.589515	0.314788	-2.10548	1.15171	0.300958	2.48268	1.31837
WT_veratric acid -- 00212140	MicroSource Spectrum Collection	0.841745	2.95743	-3.39918	1.00675	-0.141262	0.235189	-1.2711	-0.77833	-0.0611726	-1.39923	1.22644	1.03122
WT_peonol methyl ether -- 00231050	MicroSource Spectrum Collection	1.00197	1.31229	-0.922383	0.895492	-1.03877	0.431321	-0.210012	0.0168413	0.341999	-0.06235	-0.903687	0.47549
WT_2-acetylpyrrole -- 00240422	MicroSource Spectrum Collection	1.32092	0.734352	-1.31506	1.28381	-1.75518	-0.597258	-0.227324	-1.00685	1.31358	-0.507259	-0.0697363	-0.0844103
WT_3,4-didesmethyl-5-deshydroxy-3'-ethoxyscleroin -- 00240429	MicroSource Spectrum Collection	1.08978	0.862821	-1.17655	1.00151	-1.49641	0.183254	-1.49203	-0.36311	-0.042942	-1.40873	-0.199925	0.391069
WT_rotenonic acid, methyl ether -- 00240590	MicroSource Spectrum Collection	0.470701	3.83021	-4.16708	0.778775	-0.692733	-0.134549	-3.6126	-2.20101	0.585891	-4.45827	1.13245	1.45652
WT_retusin 7-methyl ether -- 00240645	MicroSource Spectrum Collection	1.35293	0.361889	-0.204131	1.08322	-0.878631	-0.525266	0.325217	-0.074662	0.118385	0.365017	-0.417172	-0.363668
WT_robustic acid -- 00240673	MicroSource Spectrum Collection	1.38927	1.91716	-1.47401	1.65317	-0.970467	-1.0544	0.0357942	-0.158931	-0.845005	-0.0475994	0.5752	0.198379
WT_purpurogallin-4-carboxylic acid -- 00240826	MicroSource Spectrum Collection	-1.21452	0.583079	0.0916616	-1.01642	0.596076	2.58759	-1.1927	1.74985	-0.757043	-0.795395	0.64684	2.67514
WT_3,4-dimethoxydalbergione -- 00240828	MicroSource Spectrum Collection	0.494322	1.43754	-1.33865	0.703505	0.668431	-0.531873	0.809855	-0.77422	-0.70924	0.860776	1.50483	0.770589
WT_kuhlmannin -- 00240862	MicroSource Spectrum Collection	2.41387	0.886673	-0.498147	2.30159	-1.48322	-2.7477	1.56625	-1.03402	1.16363	1.06007	0.443619	-2.38467
WT_pseudo-anisatin -- 00240914	MicroSource Spectrum Collection	1.03543	0.0970002	-0.189813	1.02859	-0.972704	-0.674896	-0.414937	-0.315815	0.282109	-0.174291	0.342344	-0.378029
WT_caperatic acid -- 00240927	MicroSource Spectrum Collection	0.96335	-0.240126	-0.290858	0.944626	-0.560535	-1.05406	-0.150485	-0.482207	0.486738	-0.336937	0.522255	-0.293119
WT_avocadyne acetate -- 00240929	MicroSource Spectrum Collection	1.85384	-0.0507268	-0.417467	1.90413	-1.12436	-2.0488	1.11283	-1.11937	0.391253	1.15096	0.413178	-2.03111
WT_arthonioic acid -- 00240942	MicroSource Spectrum Collection	0.863528	0.933845	-1.13128	0.983265	-0.323942	-2.89676	0.00469595	-1.02318	0.366519	-0.00698206	0.957654	-2.32891
WT_haematoxylin pentaacetate -- 00240944	MicroSource Spectrum Collection	0.0399974	1.60129	-0.709344	-0.0268913	-0.165531	0.328895	-1.2444	-0.0159653	-0.753542	-1.06141	0.666673	1.67919
WT_4'-methoxyflavone -- 00240958	MicroSource Spectrum Collection	1.40868	0.107374	0.0742229	1.14913	-0.0920197	-2.27054	1.34077	-0.718398	0.656923	1.14156	1.0401	-2.13577
WT_3beta-hydroxy-23,24-bisnorchol-5-enic acid -- 00270043	MicroSource Spectrum Collection	0.753963	0.52421	0.297118	0.567132	-0.102239	0.879759	1.09259	0.241342	-0.263025	1.14409	0.72272	1.00586
WT_alpha-hydroxydeoxycholic acid -- 00270049	MicroSource Spectrum Collection	-0.212229	0.964904	-0.346131	-0.478001	0.600092	-0.584268	-0.577843	0.158676	-0.422501	-0.475385	1.18559	-0.143983
WT_methyl deoxycholate -- 00270051	MicroSource Spectrum Collection	4.19297	2.43088	-0.792343	3.69044	-1.62165	-0.646335	1.27248	-1.44653	0.733617	0.872471	0.540915	0.177577
WT_stigmasta-4,22-dien-3-one -- 00270067	MicroSource Spectrum Collection	1.40827	0.881563	-0.922213	1.65719	-0.573644	-0.295811	1.10343	-0.459389	-0.05347	0.791915	-0.202246	0.0891419
WT_epicholestanol -- 00270076	MicroSource Spectrum Collection	1.35364	-0.016062	-0.485647	1.29228	-0.571124	-0.152773	0.0510649	-0.602659	1.56098	0.239099	0.646234	-0.0529013
WT_5alpha-cholestan-3beta-ol-6-one -- 00270083	MicroSource Spectrum Collection	3.35053	-1.10078	0.682763	2.2171	-1.89936	-1.4873	0.758061	-1.34288	0.467622	0.672361	-0.354848	-2.58224
WT_cholestan-3beta,5alpha,6beta-triol -- 00270090	MicroSource Spectrum Collection	2.90913	0.632074	0.343818	2.46346	-1.84623	-2.00934	1.23457	0.353314	0.0120726	1.19095	-0.546389	-1.78421
WT_sinapic acid methyl ether -- 00290032	MicroSource Spectrum Collection	-2.06549	0.835433	-1.26995	-1.68227	1.82783	0.0388892	-0.396979	0.828722	0.0507547	-0.387378	1.77849	0.727445
WT_orsellinic acid -- 00300001	MicroSource Spectrum Collection	-1.24403	0.503513	-0.411465	-0.81209	1.18929	-0.653421	0.236117	-0.0883827	-0.191998	0.227472	1.39685	-0.323446
WT_solidagenone -- 00300003	MicroSource Spectrum Collection	0.0126041	0.88326	-0.829882	-0.32631	0.183073	-0.287431	0.38208	-0.410353	0.222108	0.292742	0.332308	0.175369
WT_sphondin -- 00300005	MicroSource Spectrum Collection	0.546525	0.356001	-2.46952	0.612147	-0.0956048	-0.0882113	-0.786748	-1.05196	0.23143	-0.846233	0.823732	0.750089
WT_stictic acid -- 00300006	MicroSource Spectrum Collection	0.383964	-0.92533	-0.732491	0.217451	0.790422	0.400501	0.080972	-1.25998	0.644666	-0.0222037	1.99015	1.10633
WT_euparin -- 00300007	MicroSource Spectrum Collection	1.22958	2.00307	-0.516526	1.52672	-0.253086	1.51267	-0.217517	0.140614	-1.0063	-0.176018	1.16781	1.68636
WT_agelasine (stereochemistry of diterpene unknown) -- 00300010	MicroSource Spectrum Collection	1.82899	1.35581	-4.56389	1.62411	0.872753	-0.592361	0.943157	-2.21433	0.643398	0.856765	3.9699	0.820329
WT_isopimpinellin -- 00300012	MicroSource Spectrum Collection	-0.462721	-0.166988	-0.703399	-0.253634	1.69211	0.337973	0.19724	1.35532	0.449989	0.222274	1.05816	-0.51334
WT_pimpinellin -- 00300013	MicroSource Spectrum Collection	2.06173	1.1567	-0.827167	2.35114	-0.689142	-0.777623	0.0135096	-0.130906	0.258801	0.0122674	2.49409	-0.15956
WT_cholestane -- 00300015	MicroSource Spectrum Collection	-0.534836	-1.02294	0.0723043	-0.274625	-0.00851821	-0.452325	-0.561097	-0.0491243	0.860813	-0.470421	0.247047	-0.329305
WT_lobaric acid -- 00300018	MicroSource Spectrum Collection	2.18592	0.969859	-0.361748	2.37287	-1.43222	-0.417382	1.7909	-1.40679	1.18376	1.82675	1.17594	-0.0977208
WT_1-monopalmitin -- 00300020	MicroSource Spectrum Collection	0.64437	-0.340334	-0.768009	0.685961	0.198958	0.95271	0.466443	-0.701234	-0.0843899	0.408952	1.53552	1.73385
WT_gibberellic acid -- 00300021	MicroSource Spectrum Collection	-0.357763	-2.95737	2.19115	-0.828266	-0.00663929	2.48595	-0.0904113	-0.495161	0.690468	0.00723248	-0.675383	1.65262
WT_hydrocortisone -- 00300024	MicroSource Spectrum Collection	-0.58576	0.353334	-0.269315	-0.52838	0.222122	-0.45192	-0.366652	-0.851462	-0.908885	-0.270713	0.076171	0.79806
WT_desoxycorticosterone acetate -- 00300029	MicroSource Spectrum Collection	1.70335	-0.668793	1.44671	0.885983	-1.10715	-1.01522	-0.23992	-0.510421	0.409227	-0.225966	-0.645472	-1.7705
WT_isobergaptene -- 00300032	MicroSource Spectrum Collection	0.703355	1.03578	-1.19393	0.770031	1.11198	-0.568046	1.33414	-0.10731	0.595987	1.07424	3.00227	0.0301292
WT_testosterone propionate -- 00300034	MicroSource Spectrum Collection	0.275735	0.407259	0.817008	-0.0578156	-1.00615	0.654202	-0.663432	-0.166737	1.28763	-0.541425	-0.688964	-1.12199
WT_juglone -- 00300038	MicroSource Spectrum Collection	-2.05352	1.64511	-1.64277	-1.68484	3.79926	0.499422	-0.122375	-0.562282	-0.0295335	-0.170443	4.0058	1.4186
WT_anisodamine -- 00300047	MicroSource Spectrum Collection	4.27449	1.58074	0.0611981	3.40358	-2.6469	0.586653	1.78294	0.845966	0.986004	1.49958	-1.0913	0.134682
WT_kobusone -- 00300048	MicroSource Spectrum Collection	1.35426	-0.142076	-0.837872	1.46861	-1.42308	0.0758826	0.959166	-0.504246	0.490633	1.00427	-0.344604	0.473502
WT_bromo-3-hydroxy-4-(succin-2-yl)-caryolane gamma-lactone -- 00300053	MicroSource Spectrum Collection	1.33686	2.83424	-2.05062	1.41824	-0.934836	-0.791866	0.702028	0.133757	0.0271475	0.629289	-0.385267	-0.657241
WT_cadin-4-en-10-ol -- 00300055	MicroSource Spectrum Collection	-0.401258	1.50572	-0.618381	-0.479686	0.584779	1.1481	-0.0627711	-0.349848	0.2093	0.0428876	0.315777	1.32956
WT_larixol -- 00300056	MicroSource Spectrum Collection	0.714383	0.825074	1.12094	0.376804	0.39768	1.09946	1.13016	0.8415	-0.314279	1.14095	0.243997	0.675436
WT_larixol acetate -- 00300057	MicroSource Spectrum Collection	0.673214	-0.179236	1.92072	0.144246	0.313265	2.25966	0.843319	0.434151	0.917249	0.666753	0.688497	1.55407
WT_epi(13)torulosol -- 00300058	MicroSource Spectrum Collection	0.760337	1.03884	-1.5368	0.792244	0.43781	0.151437	0.264902	-0.118234	-0.0920204	0.378113	2.04506	0.628306
WT_8-hydroxy-15,16-bisnor-11-labden-13-one -- 00300060	MicroSource Spectrum Collection	0.303249	0.57181	0.175336	0.159491	0.166851	0.490936	0.262136	-0.654176	0.0257064	0.354477	1.41068	0.978985
WT_metameconine -- 00300062	MicroSource Spectrum Collection	0.987489	-1.52434	2.24341	0.57804	-0.0115089	0.529207	1.03438	-0.106201	0.594618	0.854687	1.0133	-0.646761
WT_2-methylene-5-(2,5-dioxotetrahydrofuran-3-yl)-6-oxo--10,10-dimethylbicyclo[7: 2: 0]undecane -- 00300104	MicroSource Spectrum Collection	2.28927	1.31034	-2.31889	2.47598	-0.385258	0.364693	0.999133	-0.671001	0.517633	0.742083	1.57122	0.547117
WT_beta-caryophyllene alcohol -- 00300105	MicroSource Spectrum Collection	0.551565	1.28247	-3.66796	1.45742	-0.157564	-1.07204	0.59073	-0.879549	1.04664	0.454893	2.14559	-1.06423
WT_3-amino-beta-pinene -- 00300106	MicroSource Spectrum Collection	0.858092	-0.132699	-0.332649	0.899369	-0.508334	-0.599377	0.500052	0.144937	0.190669	0.453948	0.842717	-0.543394
WT_3-nor-3-oxopanasinsan-6-ol -- 00300110	MicroSource Spectrum Collection	-0.573679	0.105055	-0.124754	-0.354944	0.487386	0.114913	-1.35528	-0.118122	0.17677	-1.69837	0.642444	0.59809
WT_2-methoxy-5 (6)epoxy-tetrahydrocaryophyllene -- 00300111	MicroSource Spectrum Collection	0.461678	0.236729	-0.931923	0.442011	0.0438805	0.111865	-0.0630899	0.349752	-0.130815	-0.601404	0.605179	0.463229
WT_isokobusone -- 00300117	MicroSource Spectrum Collection	0.458729	0.137301	0.769496	0.460416	-0.522155	0.562688	1.17156	0.170222	0.752804	1.2795	-0.800506	0.361104
WT_3,7-epoxycaryophyllan-6-ol -- 00300118	MicroSource Spectrum Collection	0.960725	0.0908567	-0.534191	0.960946	-0.720939	-0.717991	0.0199019	-1.90203	0.491493	0.0160319	0.792845	-0.119906
WT_2-hydroxy-5 (6)epoxy-tetrahydrocaryophyllene -- 00300119	MicroSource Spectrum Collection	1.19198	1.40296	-2.09091	1.21986	-1.45399	-0.062007	-0.354112	0.0301821	0.365469	-0.268984	-0.209193	0.213395
WT_3,7-epoxycaryophyllan-6-one -- 00300132	MicroSource Spectrum Collection	1.4572	1.90392	-2.20594	1.44161	-1.52392	-0.184773	-0.795052	-1.36522	0.452679	-0.663565	-0.169253	0.326657
WT_clovanediol diacetate -- 00300133	MicroSource Spectrum Collection	1.05512	2.10215	-1.86774	1.11304	-1.46995	0.664958	-0.869839	1.73972	0.34795	-0.619872	-1.21547	0.89655
WT_vulpinic acid -- 00300146	MicroSource Spectrum Collection	0.79296	1.02638	-0.441111	1.17132	-0.388395	0.343904	1.02201	-0.832785	0.460761	0.603464	1.42585	0.344391
WT_usnic acid -- 00300147	MicroSource Spectrum Collection	0.277489	3.26112	-5.56301	0.662621	0.620584	0.653529	-1.36986	-0.879411	-0.191012	-1.64372	4.15863	4.72947
WT_eugenyl benzoate -- 00300157	MicroSource Spectrum Collection	0.948999	0.0643729	-0.996132	0.86577	-1.42847	-0.513922	-2.01495	-1.12995	1.22625	-2.63998	-0.264668	-0.561591
WT_3-pinanone oxime -- 00300160	MicroSource Spectrum Collection	0.761786	2.97624	-4.01801	0.888289	-1.38794	0.190459	-1.20007	-0.988601	0.098416	-1.51952	-0.787902	0.662651
WT_15-norcaryophyllen-3-one -- 00300166	MicroSource Spectrum Collection	2.42346	3.93398	-4.64913	2.61524	-2.23602	-1.29514	-0.922197	-1.4863	1.10803	-1.00722	0.0599948	-0.768512
WT_difucol hexamethyl ether -- 00300423	MicroSource Spectrum Collection	-2.38616	-0.411036	0.594175	-2.38199	1.81884	4.03654	0.0770878	-0.564579	0.266012	0.0396907	0.347377	4.22419
WT_melezitose -- 00300531	MicroSource Spectrum Collection	1.34012	2.25058	-1.29783	1.49251	-0.471677	-0.749583	0.142536	-0.423127	0.510117	0.255962	2.03192	-0.228753
WT_isosafrole -- 00300533	MicroSource Spectrum Collection	0.251898	0.166445	-0.302805	0.310497	0.65826	0.392627	0.356988	-0.627033	0.324392	0.520784	2.46154	0.880806
WT_isoreserpine -- 00300534	MicroSource Spectrum Collection	1.9475	1.44735	-3.20096	2.23267	-1.16632	-1.61435	0.538521	-1.72601	3.68631	0.300026	0.313832	-1.44121
WT_xanthopterin -- 00300537	MicroSource Spectrum Collection	0.295706	0.929352	-1.7433	0.365874	0.519297	-0.371476	0.503604	-1.19914	0.430034	0.47265	1.99724	0.395894
WT_quercetin tetramethyl (5,7,3',4') ether -- 00300538	MicroSource Spectrum Collection	1.70776	1.48807	-0.782827	1.62639	-0.413966	0.107375	1.68634	-0.153766	0.193416	1.31789	2.0122	0.799828
WT_arbutin -- 00300539	MicroSource Spectrum Collection	-1.11431	0.0495588	-0.597588	-1.10275	0.911137	1.07092	-0.267197	-0.471999	0.903161	-0.26864	1.89647	1.05269
WT_hymecromone methyl ether -- 00300540	MicroSource Spectrum Collection	1.43432	1.25182	-1.50647	1.53627	-0.179962	-0.74682	0.939652	-0.514234	0.759157	0.9162	1.80695	0.134829
WT_santonin -- 00300542	MicroSource Spectrum Collection	0.874443	0.645567	-1.13944	0.771595	-0.0406357	-1.22484	0.46985	-0.346952	0.0496651	0.279201	2.25878	-0.423664
WT_chrysophanol -- 00300545	MicroSource Spectrum Collection	0.42603	0.377677	-1.113	0.585912	-0.477596	0.310333	0.844602	-0.626629	0.334434	0.786307	0.354793	0.513415
WT_bergapten -- 00300546	MicroSource Spectrum Collection	-0.672695	-0.0775386	1.05422	-0.602336	0.6265	0.991377	-0.457234	0.672082	-0.377268	-0.353882	1.68134	1.14916
WT_phloridzin -- 00300547	MicroSource Spectrum Collection	1.14075	1.10314	0.27545	0.804066	-0.560702	1.08514	0.526724	0.16885	0.238719	0.591815	0.130441	1.15611
WT_sparteine sulfate -- 00300548	MicroSource Spectrum Collection	2.41326	0.3356	0.621478	1.52661	-1.20119	-2.08111	0.451796	-0.911562	1.38181	0.173522	0.137107	-4.05293
WT_pelletierine hydrochloride -- 00300553	MicroSource Spectrum Collection	1.14186	0.987924	-0.454495	1.09088	-0.311759	0.764618	0.982598	-0.525304	0.511193	0.813808	1.44243	0.975536
WT_phloretin -- 00300554	MicroSource Spectrum Collection	-0.154341	1.4011	-0.240464	0.107293	1.23644	0.342275	-0.0498861	-0.80843	1.01696	-0.123887	3.02731	0.829746
WT_chrysarobin -- 00300556	MicroSource Spectrum Collection	0.875098	-0.53873	-0.024773	0.758665	-1.11225	0.6297	-0.922168	-0.395238	0.236642	-0.699367	-0.677211	1.02154
WT_gedunol -- 00300558	MicroSource Spectrum Collection	4.05328	-1.0734	3.37362	2.8545	-3.23152	1.21352	1.45001	0.476692	2.22232	1.04257	-2.00452	1.07546
WT_trichlormethine -- 00300563	MicroSource Spectrum Collection	1.69692	1.42278	-0.659785	1.66219	-0.894146	-0.481339	1.14142	0.52382	0.0580609	0.963297	-0.230016	-0.502538
WT_menthone -- 00300564	MicroSource Spectrum Collection	0.337799	2.64886	-1.38213	0.683503	0.6434	0.689458	0.501265	0.559769	-0.734675	0.621726	1.80967	1.40594
WT_metergoline -- 00300565	MicroSource Spectrum Collection	1.53035	0.630572	-0.0781331	1.33189	-1.68724	-1.30041	-0.164376	-0.757615	2.09791	-0.102776	-0.559266	-1.50381
WT_chrysanthemyl alcohol -- 00300566	MicroSource Spectrum Collection	1.18091	-0.787485	1.80358	0.751185	-0.036326	0.547632	1.36652	0.253166	0.739114	1.1251	0.188596	0.071485
WT_phloracetophenone -- 00300604	MicroSource Spectrum Collection	0.962939	1.02058	-0.307803	0.811264	0.116875	0.67996	0.624314	-0.959954	0.339401	0.560558	1.5454	1.38449
WT_rutoside (rutin) -- 00300607	MicroSource Spectrum Collection	0.119427	0.0827123	-0.599833	0.10083	0.45281	-1.50221	-0.608576	-0.0533741	0.882393	-0.378809	0.597103	-0.746913
WT_acetosyringone -- 00300610	MicroSource Spectrum Collection	2.13416	0.338354	-2.07868	2.51408	-0.305617	0.164114	1.13146	-0.027151	0.203224	1.00864	1.97137	1.30401
WT_salicylanilide -- 00300618	MicroSource Spectrum Collection	-0.588958	-1.13247	-1.02195	-0.44444	1.86202	-1.42888	-0.150685	-0.644814	0.778869	-0.0595942	2.22759	-0.118006
WT_phenyl aminosalicylate -- 00305025	MicroSource Spectrum Collection	-2.42028	-0.177323	-0.0688533	-2.35893	3.13198	-0.784908	-0.880254	-0.797433	-0.233841	-0.548115	2.78655	-0.179847
WT_phenylbutyric acid -- 00306001	MicroSource Spectrum Collection	1.32537	0.24131	-0.718501	1.32981	-0.346119	-0.112364	2.39326	-0.247461	0.693823	1.96855	0.0405687	-0.32772
WT_testosterone -- 00307023	MicroSource Spectrum Collection	0.462544	0.0422111	0.391967	0.0041367	-0.341526	-0.47789	-1.22071	0.162594	-1.17544	-0.705065	0.408371	-1.08856
WT_cholesteryl acetate -- 00307031	MicroSource Spectrum Collection	1.00815	1.44965	-1.78638	1.03185	-1.30453	0.413197	-0.562225	-0.963723	0.292422	-0.545722	-0.112437	0.631835
WT_3-hydroxy-4-(succin-2-yl)-caryolane delta-lactone -- 00307033	MicroSource Spectrum Collection	0.436138	0.208096	-0.338295	0.233975	-0.596106	0.423513	-0.15802	-0.807953	0.531393	-0.278585	0.237203	0.307422
WT_dehydro (11,12)ursolic acid lactone -- 00307043	MicroSource Spectrum Collection	0.126745	0.933191	-1.14362	0.334872	-0.469594	-0.273294	-0.106349	-0.0466018	0.17219	-0.0322608	-0.166065	0.0987364
WT_3-oxoursan (28-13)olide -- 00307047	MicroSource Spectrum Collection	1.68278	-0.576822	-0.154516	1.40057	-0.472093	-0.0543611	-0.0548872	-0.749451	1.48063	0.125541	0.815079	0.243549
WT_dehydroabietamide -- 00307050	MicroSource Spectrum Collection	1.91691	1.57827	0.149051	1.35369	-0.692595	1.59099	1.54889	1.11286	0.307749	1.38689	0.982654	0.783226
WT_muurolladie-3-one -- 00307056	MicroSource Spectrum Collection	0.360069	1.28447	-1.02367	0.4751	1.04017	0.257065	0.957433	-0.764363	0.865258	0.746645	2.61879	0.693819
WT_bisabolol -- 00307057	MicroSource Spectrum Collection	1.31593	0.808697	-1.26918	1.30952	-0.292969	-1.19008	0.357884	-0.712067	0.303956	0.398093	2.50821	0.141905
WT_cedrol -- 00307059	MicroSource Spectrum Collection	0.601375	0.908726	-1.21604	0.890895	0.554406	0.449713	1.0965	-0.626765	0.855986	0.963333	2.09211	1.05925
WT_estrone benzoate -- 00307123	MicroSource Spectrum Collection	2.44005	0.348083	0.701154	2.37647	-1.70719	-0.943186	1.04127	-1.68022	0.875636	0.954718	-0.934539	-0.669215
WT_aconitic acid -- 00310001	MicroSource Spectrum Collection	0.874756	-0.210561	0.434871	0.400989	-0.50626	-0.568756	0.520794	-0.576019	-0.575746	0.734298	1.51674	-0.486108
WT_adonitol -- 00310002	MicroSource Spectrum Collection	0.104818	0.693033	-0.501387	0.0351862	-0.096007	0.594989	0.526511	-0.705499	0.965379	0.44429	0.333226	0.854844
WT_anabasine hydrochloride -- 00310004	MicroSource Spectrum Collection	0.786043	1.28273	-0.288944	0.446952	0.227275	-0.114474	-0.0517716	-0.0545487	-0.154991	-0.123077	1.51017	-0.033037
WT_hydrastinine hydrochloride -- 00310006	MicroSource Spectrum Collection	0.809522	1.18632	-1.18647	1.47275	-0.930191	-0.645788	-1.81161	-0.935806	0.802553	-1.25546	-0.188778	-1.69038
WT_djenkolic acid -- 00310008	MicroSource Spectrum Collection	1.0253	1.14112	-0.385943	1.18095	0.588017	0.252698	0.94356	0.00503143	0.388508	0.835996	2.06412	0.564308
WT_epiandrosterone -- 00310009	MicroSource Spectrum Collection	0.603412	0.730499	0.618975	0.246958	-0.00244806	0.803713	0.0470803	-0.62981	0.682375	0.124927	1.22113	1.23582
WT_helenine -- 00310010	MicroSource Spectrum Collection	-2.95558	4.48761	-2.77441	-3.28401	3.60412	4.14103	-0.284047	-0.419608	-1.286	0.116678	3.45604	6.96711
WT_hesperidin -- 00310011	MicroSource Spectrum Collection	-2.11365	0.281503	-0.546538	-1.63529	1.24269	1.17362	-0.684076	-0.724754	0.577945	-0.595	0.809676	1.21208
WT_hesperetin -- 00310012	MicroSource Spectrum Collection	1.73913	1.78768	-1.12964	1.81607	0.134816	-0.804405	0.386795	0.398531	-0.431412	0.51745	2.6041	0.195024
WT_cedryl acetate -- 00310015	MicroSource Spectrum Collection	0.357865	0.346739	0.578766	0.296481	0.25611	0.955714	1.16443	0.0355009	0.341103	1.04543	1.24468	0.721594
WT_chaulmoogric acid -- 00310016	MicroSource Spectrum Collection	1.80782	0.0137385	-0.61697	1.61473	-0.28594	0.163253	0.685111	-0.722029	0.528856	0.420654	0.819185	0.36441
WT_chaulmoogric acid, ethyl ester -- 00310017	MicroSource Spectrum Collection	2.17543	-0.0833827	0.134303	2.12708	-0.880277	-0.747171	1.63297	-0.33096	0.204777	1.39236	0.562124	-0.479138
WT_quinic acid -- 00310018	MicroSource Spectrum Collection	0.47786	0.577075	0.47512	0.237166	0.0670977	0.764356	0.114126	0.247264	-0.0961224	0.117385	1.36133	0.944306
WT_chrysanthemic acid, ethyl ester -- 00310019	MicroSource Spectrum Collection	-0.309932	0.75817	0.324921	-0.73277	0.779882	1.27988	0.0201508	1.19192	-0.154566	0.462893	1.42255	1.25102
WT_phytol -- 00310021	MicroSource Spectrum Collection	1.16968	-1.23227	0.700395	0.842755	-0.464173	0.339563	1.04702	-0.782349	0.974268	1.00324	0.758897	0.539528
WT_hypoxanthine -- 00310023	MicroSource Spectrum Collection	1.63709	0.908139	0.291007	1.61047	-0.570284	1.00375	0.831113	0.122735	-0.391513	0.627414	1.04053	1.26803
WT_larixinic acid -- 00310025	MicroSource Spectrum Collection	1.3707	0.543952	-0.190642	1.11423	-0.201406	-0.40662	0.906568	-1.40589	0.678527	0.904739	1.51789	0.410054
WT_quassin -- 00310028	MicroSource Spectrum Collection	-0.989194	1.17686	-1.12864	-0.87851	0.88205	0.556943	-0.10906	0.372354	-0.398419	0.0593702	0.78906	0.498546
WT_rhodinyl acetate -- 00310030	MicroSource Spectrum Collection	2.14514	-0.0883065	-0.241414	1.96143	-1.16188	0.435226	0.631686	-0.621091	1.47943	0.610937	0.470789	-0.0473406
WT_sanguinarine sulfate -- 00310035	MicroSource Spectrum Collection	3.5618	-0.412745	-0.455871	2.79325	-1.3967	-1.10162	0.540004	-1.08939	2.1966	0.0730481	0.310307	-3.3776
WT_alpha-tochopherol -- 00310039	MicroSource Spectrum Collection	0.769796	0.519596	-1.76824	0.79114	-0.36235	-2.04267	-1.38633	-0.982497	1.10745	-1.02351	0.801739	-2.22208
WT_alpha-tochopheryl acetate -- 00310040	MicroSource Spectrum Collection	1.95034	1.2689	-1.3146	1.68074	-1.05279	-1.79456	-0.795196	-1.82896	2.33747	-0.769984	-0.0737409	-2.77691
WT_visnagin -- 00310041	MicroSource Spectrum Collection	0.432867	1.82833	-0.866963	0.425434	0.101067	0.19319	0.0820724	0.0205703	0.254325	-0.117963	1.8594	0.723714
WT_quinine ethyl carbonate -- 00310050	MicroSource Spectrum Collection	0.477631	0.683286	0.227231	0.669694	-0.0948654	-2.65635	-0.492338	-0.870178	0.447442	-0.400636	0.179519	-3.49539
WT_glucosaminic acid -- 00310298	MicroSource Spectrum Collection	2.14709	1.96477	-1.63108	2.09663	-0.82803	-1.01322	0.999525	-1.17149	0.748013	0.947385	1.94144	-0.491544
WT_thymoquinone -- 00310299	MicroSource Spectrum Collection	0.466368	0.256284	-3.07759	0.654966	0.0952554	1.26712	0.563787	-1.09076	-0.299953	0.528253	0.35518	1.46182
WT_dactinomycin -- 00330001	MicroSource Spectrum Collection	-4.99045	-2.80628	1.26347	-4.63668	14.2831	22.8486	4.87458	11.7021	-30.056	4.94379	8.00653	37.5917
WT_mitomycin c -- 00330002	MicroSource Spectrum Collection	5.03169	1.50472	-8.14359	6.06543	0.402153	-0.789852	5.69522	-1.19835	0.899352	3.77211	3.17006	2.65879
WT_methylmethane sulfonate -- 00330003	MicroSource Spectrum Collection	0.245106	1.03313	-1.22716	0.695336	-0.612555	-0.507675	-0.337863	-0.467936	-0.312381	-0.51758	-0.025491	-0.25418
WT_benzo[a]pyrene -- 00330005	MicroSource Spectrum Collection	-0.0655488	0.528432	0.644776	0.186309	4.10562	-0.326867	-4.61486	0.0135039	0.0751753	-4.76582	5.54859	0.0409603
WT_2,4-dinitrophenol -- 00330008	MicroSource Spectrum Collection	-0.0502809	1.56035	-0.487081	0.114939	-0.196098	-0.586161	0.0293253	0.0998382	-0.114247	0.08653	0.612155	-0.14318
WT_methyl parathione -- 00330010	MicroSource Spectrum Collection	-0.733176	-3.20093	0.94074	-0.370837	0.249454	-0.306065	-0.707933	-0.758362	-0.392152	-0.542153	0.55332	0.0122571
WT_coumophos -- 00330012	MicroSource Spectrum Collection	0.350011	-0.372824	-0.317554	0.616915	-1.12469	-0.583358	0.274293	-0.416678	0.399975	0.221202	-1.80848	-0.44808
WT_azinphos methyl -- 00330013	MicroSource Spectrum Collection	2.52186	-0.559906	-0.534717	2.17178	-0.817435	-1.21359	1.97701	-0.302897	0.64408	1.64746	0.376915	-1.21109
WT_dichlorvos -- 00330018	MicroSource Spectrum Collection	0.476771	1.87858	-0.704831	0.493148	-0.388193	-0.952085	0.12508	0.941692	-0.276035	0.144566	-0.393522	-1.31409
WT_dimethoate -- 00330020	MicroSource Spectrum Collection	-2.27958	0.403228	-1.19297	-2.05433	0.907066	0.940562	-1.15442	0.450198	-0.547111	-1.04916	1.0952	1.01313
WT_methamidophos -- 00330023	MicroSource Spectrum Collection	1.39514	2.04634	-0.209443	1.18764	0.182421	-1.23741	1.37165	-1.02402	0.522871	1.36515	2.25071	-1.02278
WT_propazine -- 00330026	MicroSource Spectrum Collection	-0.299972	0.731599	0.25428	-0.0137466	-0.0020376	-0.282285	0.338996	0.30895	0.00289425	0.200741	0.830869	-0.0754569
WT_atrazine -- 00330029	MicroSource Spectrum Collection	-1.28613	-2.88262	0.755683	-0.984515	0.189315	0.135314	-0.678237	-1.18115	0.425065	-0.863494	-0.306581	0.623629
WT_diuron -- 00330030	MicroSource Spectrum Collection	2.06663	1.0296	-0.213591	1.94696	-1.03555	-1.18242	0.780746	0.194118	0.547998	0.785197	-0.114136	-0.944897
WT_benfluralin -- 00330033	MicroSource Spectrum Collection	1.61965	3.51873	-1.48056	1.62251	-1.45783	-0.857031	0.10642	-1.33588	0.698232	0.1649	-1.3165	-0.735179
WT_prometon -- 00330034	MicroSource Spectrum Collection	-0.670423	1.45857	0.961568	-0.275198	0.231156	0.77944	0.204814	0.851691	-1.56932	0.328376	0.293154	0.946541
WT_dichlobenil -- 00330036	MicroSource Spectrum Collection	0.298922	1.11972	-0.0336959	0.552147	-0.390293	0.0526822	-0.840168	-0.263632	0.221236	-1.04835	0.274774	0.296686
WT_prometryn -- 00330037	MicroSource Spectrum Collection	2.24379	0.0733021	-0.188482	2.28191	-1.82395	-0.778469	0.722844	-0.262798	1.49963	0.622271	-0.509996	-0.906855
WT_trifluralin -- 00330038	MicroSource Spectrum Collection	0.434515	2.18559	-1.47962	0.656764	-0.71264	-0.103583	-0.107628	-1.51396	0.314432	-0.0168016	-0.425176	0.198017
WT_bentazon -- 00330039	MicroSource Spectrum Collection	1.25303	0.965163	-0.245625	1.23355	-1.35802	-0.290351	-0.00923642	-0.539294	-0.0709155	-0.0382381	-1.10821	-0.0104455
WT_2,4-dichlorophenoxybutyric acid -- 00330041	MicroSource Spectrum Collection	0.623679	0.57213	-0.0575565	0.687569	-0.702625	-0.883585	0.325944	-0.357032	-0.0653044	0.46423	-0.425076	-0.575211
WT_2,4,5-trichlorophenoxyacetic acid -- 00330042	MicroSource Spectrum Collection	2.73807	0.478474	-0.153786	2.52576	-1.2778	-1.58219	1.84962	-0.535754	0.983596	1.56995	-0.743813	-1.67017
WT_2,4-dichlorophenoxyacetic acid, methyl ester -- 00330044	MicroSource Spectrum Collection	0.136973	0.829469	0.575656	0.372884	-0.491297	-0.135784	-0.731874	0.495679	-0.0166678	-0.659418	-0.330349	0.170839
WT_2,4,5-trichlorophenoxyacetic acid, methyl ester -- 00330046	MicroSource Spectrum Collection	2.00372	1.80067	-0.818841	1.90888	-1.01945	-0.83024	0.458128	0.11704	-0.645066	0.394488	0.0255477	-0.665369
WT_glyphosate -- 00330047	MicroSource Spectrum Collection	0.308113	3.61927	-1.58976	0.492818	-0.30611	-0.242289	0.403688	0.176808	-0.882869	0.533944	-0.411537	-0.184948
WT_2,4-dichlorophenoxyacetic acid, isooctyl ester -- 00330048	MicroSource Spectrum Collection	0.523245	-0.677559	0.133664	0.535305	-1.03709	-0.430021	0.206413	-1.74206	1.18515	0.169603	-1.57263	-0.236463
WT_chlorpropham -- 00330051	MicroSource Spectrum Collection	0.777228	0.88456	0.221132	0.940116	-1.1817	0.444401	1.31378	0.167002	-0.273598	1.01378	-2.3012	0.503134
WT_pentachlorophenol -- 00330056	MicroSource Spectrum Collection	1.04299	0.0970651	-0.0788077	1.20064	-1.16793	-0.799414	-0.208736	-1.0407	1.18273	-0.459528	-1.0144	-0.612933
WT_carbofuran -- 00330057	MicroSource Spectrum Collection	1.66221	0.0268751	-0.731563	1.60324	-0.900658	-2.02149	0.304274	0.560953	-0.0276708	0.124171	-0.00238945	-1.85551
WT_methomyl -- 00330060	MicroSource Spectrum Collection	0.755999	-0.485105	0.332045	0.797307	-0.216265	-1.17763	-0.232069	-1.67432	1.58027	-0.76548	1.18365	-0.989015
WT_temefos -- 00330062	MicroSource Spectrum Collection	-0.0660319	-0.0609865	1.88341	-0.273003	0.00806734	1.2969	-0.481242	0.253802	0.758183	-0.340675	-0.199551	-0.590275
WT_propargite -- 00330067	MicroSource Spectrum Collection	1.89429	1.48987	-1.90875	1.58427	-1.67154	-0.335927	-0.728729	-1.38571	0.870514	-0.868821	0.473264	0.0131314
WT_dichlorodiphenyltrichloroethane -- 00330070	MicroSource Spectrum Collection	0.932179	1.13636	-0.786883	0.732181	-0.935433	0.0391559	-0.907214	0.655936	0.0740857	-0.943756	-0.0555827	0.225815
WT_lindane -- 00330071	MicroSource Spectrum Collection	0.526177	0.0295967	-0.164812	0.517009	-0.0490317	-0.516912	0.185392	-0.0371055	-0.664145	0.163872	-0.30606	-0.531792
WT_dichlorodiphenyldichloroethylene -- 00330072	MicroSource Spectrum Collection	0.627388	-1.12001	-0.798297	0.773876	-0.940757	-0.0867588	-0.0711285	0.204546	-0.385316	-0.16886	-1.54346	0.218987
WT_endrin -- 00330073	MicroSource Spectrum Collection	0.710138	1.60447	-2.19166	0.854023	-0.93245	-0.0352856	-0.370746	-1.1229	0.21221	-0.491001	-0.995543	0.103211
WT_chlordane -- 00330076	MicroSource Spectrum Collection	-0.198868	-1.70782	0.249497	0.020823	1.16721	0.233624	0.291325	-0.740421	-0.302715	-0.0440877	2.79458	0.433043
WT_heptachlor -- 00330078	MicroSource Spectrum Collection	0.80753	-0.039378	0.414888	0.857127	-0.93069	0.269051	-0.137911	-1.07407	1.05109	-0.195662	-0.276616	0.238291
WT_aldrin -- 00330080	MicroSource Spectrum Collection	-0.0622782	1.50591	-1.19043	0.311527	-0.555757	0.764677	-0.580653	0.64255	-1.03471	-0.468535	-0.747624	0.704112
WT_mitotane -- 00330082	MicroSource Spectrum Collection	1.31539	2.03224	-2.16123	1.27046	-0.776409	0.265481	0.000980542	-0.263365	0.12791	-0.0747314	-0.993394	0.0132739
WT_4-nonylphenol -- 00330085	MicroSource Spectrum Collection	3.56926	5.43166	-2.18933	3.49876	-2.07303	-0.187244	0.0930725	-1.69304	0.47476	-0.0683839	-0.0318782	1.21466
WT_dibutyl phthalate -- 00330086	MicroSource Spectrum Collection	1.40998	-1.17684	-0.301397	1.2307	-0.400644	-2.91788	-0.271773	-1.15759	0.795204	-0.160655	1.71071	-2.94979
WT_apiin -- 00350025	MicroSource Spectrum Collection	0.198543	1.18824	0.494436	0.307415	0.375746	1.83721	1.24223	0.647784	-0.525502	1.21148	0.56585	1.94994
WT_apiole -- 00390001	MicroSource Spectrum Collection	1.0523	4.26229	-1.7801	1.07189	-1.29527	0.47226	-0.66239	0.271573	0.226413	-0.456988	-0.460641	0.688774
WT_cycloveratrylene -- 00500123	MicroSource Spectrum Collection	1.16964	2.00933	-2.5001	1.25425	-0.729486	-0.168153	-0.6751	0.185424	-0.488679	-0.544938	0.656233	0.0775434
WT_d,l-threo-3-hydroxyaspartic acid -- 00501000	MicroSource Spectrum Collection	1.07159	1.69676	-0.559743	1.3746	-0.245647	0.829434	0.546867	-0.763212	-0.27794	0.837294	1.59378	0.943148
WT_phenacylamine hydrochloride -- 00501332	MicroSource Spectrum Collection	0.384903	1.17734	-0.34213	0.203167	0.0671243	0.655921	0.412209	-1.53844	1.92875	0.342523	0.855646	0.80267
WT_haematoporphyrin -- 00700024	MicroSource Spectrum Collection	-0.577684	-0.193612	2.03391	-0.92488	1.18523	1.74823	-0.0103167	-0.657587	0.619103	-0.240836	1.30981	4.09983
WT_glutamine (l) -- 01300018	MicroSource Spectrum Collection	0.708361	0.526556	-0.608532	0.388156	-0.662892	-0.48656	-0.335132	-0.310873	-0.317644	-0.296159	-0.209072	-0.737898
WT_ivermectin -- 01300027	MicroSource Spectrum Collection	1.13035	-0.885811	-1.26212	1.57557	-0.0438193	-4.79811	-1.07899	-1.72894	2.05242	-0.71831	2.1295	-4.05354
WT_mannitol -- 01300028	MicroSource Spectrum Collection	1.81769	0.827424	-0.127146	1.31899	-1.6983	-1.23669	-0.294083	-0.870328	3.0804	-0.368002	-0.907564	-1.55155
WT_meglumine -- 01300029	MicroSource Spectrum Collection	1.13829	-0.36486	1.25904	0.25456	-1.93505	-0.736137	0.238597	-0.10382	0.808489	-0.213806	-2.09881	-2.16619
WT_omega-3-acid esters (epa shown) -- 01300030	MicroSource Spectrum Collection	2.56319	0.870349	-0.408022	1.84067	-2.55494	-0.233195	0.918792	-0.998416	1.41038	0.793514	-2.76919	-1.44219
WT_sodium nitroprusside -- 01300037	MicroSource Spectrum Collection	0.0880478	1.18668	-1.99591	0.39605	0.19155	-0.397519	-0.694393	-0.589611	0.796499	-0.623736	1.7824	-0.364966
WT_sodium oxybate -- 01300038	MicroSource Spectrum Collection	0.80374	1.1512	-2.80907	0.953032	-0.503325	-0.69665	-0.350764	0.120731	-2.43482	-0.304729	-0.331334	0.696656
WT_sorbitol -- 01300043	MicroSource Spectrum Collection	1.51826	1.05707	-0.935191	1.06	-0.791303	-1.13619	0.659798	-1.0804	0.35955	0.244261	0.476127	-1.0515
WT_xylose -- 01300048	MicroSource Spectrum Collection	-0.714088	-0.570975	1.015	-0.662394	1.30829	2.21207	0.537408	-0.270892	-0.0495516	1.0826	1.44338	2.35713
WT_hydrindantin hydrate -- 01301001	MicroSource Spectrum Collection	0.567075	3.34152	-1.71529	0.674971	-0.0919448	-0.475286	-0.436258	-0.574114	-0.626137	-0.227278	0.912701	-0.21387
WT_haematommic acid -- 01400131	MicroSource Spectrum Collection	1.17548	2.12031	-1.09877	1.05448	0.186793	0.0252394	1.14445	-0.972255	0.614967	0.866904	2.35056	0.499877
WT_n-methylisoleucine -- 01400136	MicroSource Spectrum Collection	0.0667434	-0.349808	-0.274452	-0.134242	1.3591	0.285736	0.900275	1.08702	-0.4755	0.847031	2.02816	0.516846
WT_ethyl paraben -- 01400151	MicroSource Spectrum Collection	0.466945	0.357667	0.593355	0.278546	0.553174	-0.427012	0.6614	-0.0618238	0.100079	0.410591	1.30027	-0.95927
WT_isopeonol -- 01400156	MicroSource Spectrum Collection	0.623875	-0.754933	-0.495091	0.422895	0.503667	0.547294	0.358761	-1.20868	0.59942	0.693689	2.68158	0.613281
WT_2-hydroxy-3,4-dimethoxybenzoic acid -- 01400164	MicroSource Spectrum Collection	-0.0578786	2.23338	-0.313106	-0.146658	1.033	1.38443	-0.185679	0.170575	0.54863	0.0450305	2.38483	1.4074
WT_coumarin -- 01400208	MicroSource Spectrum Collection	0.354568	1.36548	0.106445	0.192646	-0.471061	0.208604	0.229406	0.315745	0.0254434	0.045326	-0.551671	0.117999
WT_n-methylbenzylamine hydrochloride -- 01400242	MicroSource Spectrum Collection	1.62824	1.41711	-2.03572	1.65667	-1.02069	-0.677236	0.021249	-1.66919	0.736951	-0.136432	0.63134	-0.315191
WT_methoxyvone -- 01400666	MicroSource Spectrum Collection	0.387632	2.64979	0.517569	0.382542	-0.757047	-0.047964	0.267186	-0.343106	0.85774	-0.0204129	-0.650601	-0.177346
WT_methyl robustone -- 01401401	MicroSource Spectrum Collection	0.355413	-0.577158	1.56002	0.00924449	-0.880165	2.61015	-0.053809	-0.390186	1.02774	-0.217121	-0.960243	1.43583
WT_derrusnin -- 01401406	MicroSource Spectrum Collection	1.91098	2.55499	-4.90285	2.15964	-1.25722	-0.819909	-1.07692	-2.67174	1.33397	-0.992416	1.74949	0.354395
WT_derrustone -- 01401419	MicroSource Spectrum Collection	0.907786	1.21955	-0.308107	1.04507	0.183987	-0.527674	0.801775	1.08609	-0.164586	0.864125	1.70447	-0.269564
WT_acetaminophen -- 01500101	MicroSource Spectrum Collection	1.06153	0.609205	-0.0618549	0.857855	-0.711664	-0.0558586	-0.0309362	-0.553347	0.295235	-0.120634	-0.30042	-0.456283
WT_acetazolamide -- 01500102	MicroSource Spectrum Collection	0.26335	0.363238	0.246788	0.177671	0.248771	-1.77299	-0.351822	-0.764372	1.46275	-0.305963	0.532567	-1.69156
WT_acetohydroxamic acid -- 01500103	MicroSource Spectrum Collection	0.180908	1.04099	-0.0310699	0.230795	0.0885511	-0.51538	-0.102957	-0.0452019	0.725085	-0.222126	0.583619	-1.18561
WT_acetylcholine -- 01500104	MicroSource Spectrum Collection	0.806879	-0.875541	-0.339702	0.580242	-0.670387	-0.481549	0.00528816	-0.932901	0.341991	-0.160393	-0.0142963	0.0426174
WT_acetylcysteine -- 01500105	MicroSource Spectrum Collection	1.6389	1.3744	-0.637008	1.5733	-0.476467	-1.39875	0.831576	0.186455	-0.229198	0.416241	0.831913	-1.20533
WT_adenosine -- 01500107	MicroSource Spectrum Collection	0.653449	0.793158	-0.881479	0.520802	-0.234055	0.212209	-0.696669	-0.141058	0.995572	-0.481542	0.228519	-0.0352194
WT_allopurinol -- 01500108	MicroSource Spectrum Collection	-0.518233	0.724749	-1.00501	-0.220769	0.575142	-0.170269	-0.0961062	-0.117166	0.0708909	-0.0612377	1.27339	0.453115
WT_alverine citrate -- 01500109	MicroSource Spectrum Collection	2.39984	-0.995813	1.063	1.8982	-0.900497	-2.62652	0.270675	-1.47531	2.12939	0.0217344	0.560465	-3.79246
WT_amantadine hydrochloride -- 01500110	MicroSource Spectrum Collection	1.81959	0.17245	-3.2509	2.07975	-0.450473	-2.07333	0.220985	-0.227198	0.11169	0.178511	0.927574	-1.72111
WT_amikacin sulfate -- 01500111	MicroSource Spectrum Collection	0.547244	1.2292	-0.275659	0.568742	-0.0448683	-0.859422	-0.309256	-0.519258	0.705359	-0.3022	0.386258	-1.33192
WT_amiloride hydrochloride -- 01500112	MicroSource Spectrum Collection	1.28332	1.15383	-0.951388	0.966477	-0.892415	-0.527777	-1.64901	0.189781	0.272759	-1.10883	-0.680288	-1.63701
WT_potassium p-aminobenzoate -- 01500113	MicroSource Spectrum Collection	-0.274572	0.151564	0.189916	-0.19242	0.581177	1.68652	-0.2021	-0.10781	-0.272313	-0.163391	1.19238	0.979235
WT_aminocaproic acid -- 01500114	MicroSource Spectrum Collection	0.0835081	-0.375964	0.4126	0.0903279	-0.0209096	0.0105071	-0.345727	-0.0141916	-0.68066	-0.100738	0.406785	-0.5713
WT_aminoglutethimide -- 01500115	MicroSource Spectrum Collection	0.840773	-1.22899	-0.824875	0.735921	-1.07135	0.342874	-0.959544	-0.198287	-0.0501572	-0.591406	-0.62996	-0.434716
WT_aminosalicylate sodium -- 01500116	MicroSource Spectrum Collection	0.220451	0.844552	0.261702	0.0334225	-0.127858	-0.820815	-0.465021	0.266694	0.38392	-0.284138	0.233945	-0.710238
WT_amitriptyline hydrochloride -- 01500117	MicroSource Spectrum Collection	0.64672	-0.663143	0.298767	0.805494	0.10207	-0.112164	0.0126318	-1.29646	2.37875	-0.388374	0.799448	-0.277338
WT_amodiaquine dihydrochloride -- 01500119	MicroSource Spectrum Collection	0.47721	1.62792	-0.955794	0.938837	-0.221946	-1.5627	-0.479784	-0.0825726	0.530744	-0.415216	0.791257	-1.29354
WT_amoxicillin -- 01500120	MicroSource Spectrum Collection	1.07964	0.163354	-2.0463	1.08915	0.271787	-2.86979	-0.120969	-1.19732	1.10043	-0.138584	1.36675	-1.20741
WT_amphotericin b -- 01500122	MicroSource Spectrum Collection	1.28778	1.52414	-1.13211	1.21766	-0.0284556	-0.608253	0.409639	-1.00877	0.123507	0.212227	1.03584	-0.820079
WT_ampicillin sodium -- 01500123	MicroSource Spectrum Collection	-0.29258	0.379301	0.00673952	-0.387985	0.114553	-0.903429	-0.460734	-0.141634	-0.632966	-0.295491	0.671551	-1.08678
WT_amprolium -- 01500124	MicroSource Spectrum Collection	0.559934	0.42961	0.0536316	0.707578	0.452654	-1.91293	0.958025	-0.300787	1.09189	0.376411	1.78531	-1.84628
WT_antazoline phosphate -- 01500126	MicroSource Spectrum Collection	0.84556	0.799548	-0.248115	0.566759	0.440499	-2.51028	1.06963	0.109016	-0.435523	0.8214	0.65175	-2.16702
WT_anthralin -- 01500127	MicroSource Spectrum Collection	0.486033	0.123232	0.08365	0.463072	-0.0359039	-2.37769	-0.181582	0.461703	0.202538	-0.115338	0.323159	-2.76793
WT_antipyrine -- 01500128	MicroSource Spectrum Collection	0.580592	2.0202	-1.35328	0.793976	-0.449543	0.355485	-0.138908	-0.263567	0.658866	-0.185837	0.225733	0.654096
WT_apomorphine hydrochloride -- 01500129	MicroSource Spectrum Collection	3.31818	1.07609	-3.53443	3.69787	-1.19775	-1.19786	-0.113866	-1.22688	-0.0681376	-0.0984592	0.534741	-1.03088
WT_aspirin -- 01500130	MicroSource Spectrum Collection	0.909096	-0.499	0.211805	0.524598	-0.610778	0.602301	-0.627571	-0.716932	1.34028	-0.451353	-0.621518	-0.0689315
WT_atropine sulfate -- 01500131	MicroSource Spectrum Collection	2.05023	0.28641	0.111185	1.93133	-1.43241	-0.347504	0.221296	-1.47302	0.421561	-0.000390349	-0.434106	-0.849793
WT_aurothioglucose -- 01500132	MicroSource Spectrum Collection	-1.28482	1.53072	-4.57165	-0.819706	2.27807	-0.872253	0.844475	0.0345088	-1.86786	0.636258	1.66746	3.34175
WT_azathioprine -- 01500133	MicroSource Spectrum Collection	1.531	0.0783818	0.602329	1.12672	-0.241568	-0.160923	1.85243	0.213983	0.0195968	1.27585	-0.289545	-1.26777
WT_bacitracin -- 01500134	MicroSource Spectrum Collection	1.03265	1.29979	-0.215673	0.696575	-0.743571	-0.7846	-0.921298	0.172175	1.08304	-0.611295	-1.13016	-1.46241
WT_baclofen -- 01500135	MicroSource Spectrum Collection	0.0390549	0.20738	0.433219	0.0783758	-0.154177	-1.02652	-1.814	0.465803	1.03647	-1.23728	0.573101	-3.15056
WT_beclomethasone dipropionate -- 01500136	MicroSource Spectrum Collection	-0.838712	-1.08669	-0.685509	-0.399751	0.728298	-3.9934	-0.911936	-2.03579	1.33466	-0.682786	2.40305	-1.00643
WT_benserazide hydrochloride -- 01500137	MicroSource Spectrum Collection	1.39998	-0.252208	-1.20471	1.55101	-0.771318	-1.97188	-0.364465	-1.08682	1.19386	-0.39534	0.39399	-1.92669
WT_benzethonium chloride -- 01500138	MicroSource Spectrum Collection	0.630057	1.66789	-0.155419	0.450957	-0.655534	1.26568	-1.42477	-0.487999	0.590482	-1.18865	0.350611	-0.213688
WT_benzocaine -- 01500139	MicroSource Spectrum Collection	0.684054	-0.300294	-0.72918	0.892698	0.23058	-1.22012	-0.672379	-0.479452	-0.575196	-0.649458	1.76138	-1.65709
WT_benzthiazide -- 01500141	MicroSource Spectrum Collection	1.06535	-0.012528	-0.0858164	0.559849	-0.721257	0.122352	-0.357182	-0.157084	1.85988	-0.145081	-0.535436	-0.898386
WT_benztropine -- 01500142	MicroSource Spectrum Collection	-0.360026	-0.341225	1.83532	-0.678242	0.00156157	1.96481	0.160203	0.0706328	-0.251785	0.00302469	-0.446266	0.090624
WT_beta-carotene -- 01500143	MicroSource Spectrum Collection	1.63549	1.87411	-0.612576	1.35025	-0.187775	-0.870647	0.132213	0.165808	-1.40265	0.174893	0.650187	-1.3515
WT_betamethasone -- 01500144	MicroSource Spectrum Collection	0.705188	-0.499891	-1.47183	1.03725	-0.088865	-2.15722	0.0439323	-0.912583	0.938994	-0.00322349	0.879273	-0.525499
WT_betamethasone valerate -- 01500145	MicroSource Spectrum Collection	0.251281	0.874083	-1.86547	0.723384	0.359613	-3.30467	-0.955376	-1.19047	0.966362	-0.807984	2.45311	-1.9748
WT_bethanechol chloride -- 01500146	MicroSource Spectrum Collection	0.812484	0.652455	-1.59117	0.92683	-0.0921304	-3.87562	-0.378602	-0.632733	-0.800822	-0.297848	1.64538	-3.09455
WT_bisacodyl -- 01500147	MicroSource Spectrum Collection	0.950533	2.06921	-1.1223	1.54232	-0.694614	0.439492	-0.586758	-0.33032	0.472246	-0.285505	0.817464	-0.0293208
WT_bithionate sodium -- 01500148	MicroSource Spectrum Collection	-1.46821	0.626902	-2.66982	-1.12028	1.87288	-1.05087	-2.38761	-1.81554	1.62193	-1.6003	2.8811	0.907617
WT_bromocriptine mesylate -- 01500151	MicroSource Spectrum Collection	3.52286	-0.184992	-0.219236	2.73625	-2.01793	-1.11254	0.448174	-0.544477	1.24596	0.210676	-1.07155	-2.29162
WT_busulfan -- 01500152	MicroSource Spectrum Collection	-0.970677	-0.541092	0.931373	-1.36203	1.0161	1.27832	0.283502	-0.189462	0.0481081	0.17461	0.380151	1.09087
WT_caffeine -- 01500155	MicroSource Spectrum Collection	-0.505721	0.0855122	-0.210621	-0.797374	1.09468	-0.851891	0.284065	0.113122	-0.263414	0.108579	1.57061	-0.106828
WT_camphor (1r) -- 01500156	MicroSource Spectrum Collection	0.417259	0.517512	1.86733	-0.00736967	-0.62702	1.95583	-0.361125	0.387201	0.190188	-0.112231	-0.569887	0.699294
WT_capreomycin sulfate -- 01500157	MicroSource Spectrum Collection	1.18909	-0.184101	-0.454235	1.08485	-0.557992	-0.597326	-0.282792	-0.521717	0.485258	-0.228649	0.72336	-1.6115
WT_carbachol -- 01500158	MicroSource Spectrum Collection	1.99096	-0.121764	-1.02028	1.72381	-1.32119	-1.50899	0.244415	-1.10093	1.11303	-0.00101522	0.752483	-2.78981
WT_carbamazepine -- 01500159	MicroSource Spectrum Collection	1.49853	0.845367	-0.413398	1.13803	-1.16216	-0.0854142	-0.381976	-0.239544	1.67527	-0.198297	-0.541339	-1.14488
WT_carbenicillin disodium -- 01500160	MicroSource Spectrum Collection	0.37471	0.0177982	1.36187	0.352783	-0.147257	-0.736247	1.24111	-0.473499	-0.836236	0.734465	-0.5593	-1.08679
WT_carbinoxamine maleate -- 01500161	MicroSource Spectrum Collection	1.15154	0.906966	-0.370435	0.89212	0.00721564	-1.73637	0.337704	-0.708744	1.72145	0.211746	1.1883	-1.40286
WT_carisoprodol -- 01500162	MicroSource Spectrum Collection	0.231541	1.52852	-2.58248	0.124416	1.07666	-3.55072	-0.393873	-0.368306	0.751095	-0.504767	1.66201	-2.58603
WT_cefadroxil -- 01500163	MicroSource Spectrum Collection	0.389314	0.454841	-0.262479	0.656435	0.750049	-2.75504	0.586426	-0.332849	-0.275457	0.315217	2.00783	-1.82167
WT_cefazolin sodium -- 01500164	MicroSource Spectrum Collection	-0.443237	1.50394	-0.626496	-0.322555	1.08131	-0.324272	0.618664	-0.109826	0.193692	0.440911	0.722817	-0.30482
WT_cefotaxime sodium -- 01500165	MicroSource Spectrum Collection	-0.224453	-0.23432	-0.244239	0.0532022	1.21757	-1.32653	0.0290187	-0.733106	0.172493	-0.0304263	1.57561	-0.945147
WT_cephalothin sodium -- 01500166	MicroSource Spectrum Collection	0.860777	0.739266	-1.19572	0.978881	-0.141741	-0.863252	0.221215	-1.59976	0.00432155	0.232972	1.29583	-0.672227
WT_cephapirin sodium -- 01500167	MicroSource Spectrum Collection	1.25539	-0.270948	-0.214829	0.810943	-1.27034	-1.35807	-1.43957	-0.655094	1.37253	-1.62661	0.391366	-2.2125
WT_cephradine -- 01500168	MicroSource Spectrum Collection	1.22327	1.29397	-1.64745	1.24496	-0.404547	-2.0602	-0.565076	-0.92166	-0.316567	-0.343313	1.77311	-2.16728
WT_cetylpyridinium chloride -- 01500169	MicroSource Spectrum Collection	1.05321	1.72951	-2.12487	0.748955	-0.979969	-0.00115361	-3.3335	-1.25178	1.33516	-2.46645	0.0472628	0.770358
WT_chlorambucil -- 01500171	MicroSource Spectrum Collection	0.985888	0.0628487	-1.24663	1.2632	-0.0598892	-1.00549	-0.0731069	-0.841091	-0.177253	0.00315513	0.912998	-1.30817
WT_chloramphenicol palmitate -- 01500172	MicroSource Spectrum Collection	1.51259	0.248433	-0.0277601	1.36936	-0.106971	-2.22052	1.04689	-0.302333	0.744113	0.552782	0.734827	-2.76799
WT_chloramphenicol hemisuccinate -- 01500173	MicroSource Spectrum Collection	-0.659483	0.297269	0.67042	-0.284336	0.289029	-0.649536	-0.432442	0.167042	-0.288213	-0.344596	0.0964824	-0.729254
WT_chloramphenicol -- 01500174	MicroSource Spectrum Collection	0.56866	0.451016	-0.695657	0.68995	-0.37522	-1.4407	-0.769736	-0.172666	0.711535	-0.580972	0.6199	-1.9713
WT_chlorcyclizine hydrochloride -- 01500175	MicroSource Spectrum Collection	0.67544	0.0262649	0.0639756	0.569111	-0.0567382	-1.28638	-0.242615	-0.959245	1.04821	-0.386883	1.06973	-1.46171
WT_chlorhexidine -- 01500177	MicroSource Spectrum Collection	0.159758	0.8723	-0.135174	0.334738	0.506273	0.0581079	0.37023	0.970417	-0.541478	0.178369	0.533047	-0.222828
WT_chlorocresol -- 01500178	MicroSource Spectrum Collection	0.126626	-0.812817	1.02948	0.00250483	-0.349689	1.07364	1.18769	0.151867	0.592738	0.801466	-1.9733	-0.0124989
WT_chloroquine diphosphate -- 01500179	MicroSource Spectrum Collection	0.593263	-0.158626	-0.556992	0.856591	-0.716621	-0.454412	-0.397059	-1.19999	-0.923497	-0.50179	0.237446	-1.11169
WT_chlorothiazide -- 01500180	MicroSource Spectrum Collection	0.180711	1.257	-2.49391	0.490306	1.18491	-1.26173	-0.909588	-0.100879	-1.04895	-0.745708	4.05174	-0.611048
WT_chlorotrianisene -- 01500181	MicroSource Spectrum Collection	1.08251	1.11326	-0.402702	0.982201	0.00359019	-3.08654	-0.287453	-0.564236	0.607484	-0.197827	2.08982	-2.9133
WT_chloroxylenol -- 01500182	MicroSource Spectrum Collection	0.914823	2.14277	-3.29565	1.2387	0.507961	-2.18158	-1.19366	-0.604394	0.386072	-1.00524	3.30312	-1.07521
WT_chlorpheniramine (s) maleate -- 01500183	MicroSource Spectrum Collection	1.33899	1.28669	-2.19648	1.49568	-0.218528	-2.91833	-0.0970407	-0.0521459	0.782624	-0.163058	1.37184	-3.526
WT_chlorpromazine -- 01500184	MicroSource Spectrum Collection	0.21062	-0.143619	0.58801	-0.0149154	-0.283023	0.483984	0.559831	-0.162167	0.526892	0.32076	-1.74617	-0.234861
WT_chlorpropamide -- 01500185	MicroSource Spectrum Collection	2.67153	0.94366	-1.24847	2.1568	-0.849209	-3.23152	0.536764	-1.09175	1.46528	0.307927	1.4586	-3.6702
WT_chlortetracycline hydrochloride -- 01500186	MicroSource Spectrum Collection	1.5625	-0.353469	0.588203	1.46278	-0.228582	-2.0124	0.277557	-0.349419	1.0122	0.182154	1.33003	-3.54415
WT_chlorthalidone -- 01500187	MicroSource Spectrum Collection	-0.360921	1.13665	0.283801	-0.327835	-0.0867574	0.0282841	-0.217045	-0.106346	1.04481	-0.10933	-0.277256	-1.20399
WT_chlorzoxazone -- 01500188	MicroSource Spectrum Collection	0.589149	0.61974	-0.678434	0.609525	-0.356432	0.0952774	-0.709774	-0.0560128	-0.590701	-0.494441	0.283738	0.130167
WT_ciclopirox olamine -- 01500189	MicroSource Spectrum Collection	0.958671	1.34299	-2.9305	1.15895	1.13087	-4.54468	-2.08227	-4.46665	2.75814	-1.73172	9.7598	0.118233
WT_cinoxacin -- 01500190	MicroSource Spectrum Collection	0.637448	0.979494	-1.57839	0.6605	0.231018	0.0121844	-0.476009	-0.736024	0.891415	-0.49149	1.55062	-0.20262
WT_clemastine -- 01500191	MicroSource Spectrum Collection	1.50475	1.03414	-0.764319	1.39344	-0.567433	-2.34098	-0.325769	-0.27429	0.799509	-0.380352	0.370379	-2.60266
WT_clidinium bromide -- 01500192	MicroSource Spectrum Collection	0.543734	0.467957	-1.70102	0.846424	0.0374085	-1.94321	-1.19027	-1.19352	1.89407	-0.839206	2.00076	-1.00863
WT_clindamycin hydrochloride -- 01500193	MicroSource Spectrum Collection	0.519214	0.460546	-0.114563	0.46894	0.93454	0.0655539	0.533368	-0.523674	-0.448744	0.318782	1.46211	0.114036
WT_clomiphene citrate -- 01500196	MicroSource Spectrum Collection	-0.304118	-0.338205	0.448992	-0.333652	0.347152	-0.533469	-0.00696157	-0.814855	0.206756	-0.0148109	0.663437	-0.652188
WT_clonidine hydrochloride -- 01500198	MicroSource Spectrum Collection	-0.197151	0.198908	-0.446371	0.075585	-0.110502	0.836734	-0.856463	0.339505	-2.05237	-0.476936	-0.197699	0.212441
WT_clotrimazole -- 01500200	MicroSource Spectrum Collection	2.85127	-0.200687	-0.0464818	1.99043	-1.47257	-0.539789	1.2227	0.237177	0.167314	1.17167	-1.12447	-1.47776
WT_cloxacillin sodium -- 01500201	MicroSource Spectrum Collection	-0.419043	0.891891	0.223742	-0.439791	-0.129992	-0.322998	0.0521371	0.159307	0.361188	0.00507888	-0.414541	-1.20801
WT_cloxyquin -- 01500202	MicroSource Spectrum Collection	1.93574	1.52249	-1.58998	1.69079	-0.970244	-1.01893	-1.04219	0.0621092	-0.473169	-0.725972	-0.577651	-1.03737
WT_colchicine -- 01500205	MicroSource Spectrum Collection	2.20051	2.10462	-9.03934	3.42176	5.31857	8.78187	14.0976	4.30561	-20.877	11.7091	10.3146	21.1812
WT_colistimethate sodium -- 01500206	MicroSource Spectrum Collection	0.246386	1.04597	0.173233	0.350927	0.182105	-0.599727	-0.992964	-0.384284	1.65345	-0.54481	0.656408	-1.29567
WT_cortisone acetate -- 01500207	MicroSource Spectrum Collection	0.259389	-0.536553	-1.03597	0.448372	0.0407536	-1.54068	-0.486074	-0.921123	0.904836	-0.435204	1.01347	-1.09445
WT_cotinine -- 01500208	MicroSource Spectrum Collection	1.21904	1.65244	0.24087	1.12042	-0.545667	0.245703	1.42002	2.19738	0.128752	1.42258	0.17381	-0.144897
WT_cresol -- 01500209	MicroSource Spectrum Collection	0.505297	0.337174	-0.356454	0.312101	0.450904	-2.75852	1.08522	-0.579176	0.708284	1.18125	1.67295	-2.58149
WT_cromolyn sodium -- 01500210	MicroSource Spectrum Collection	0.0554506	0.27488	0.241082	0.181864	-0.455741	-1.01971	-0.57094	-1.20063	0.307923	-0.388621	0.424464	-1.16003
WT_cyclizine -- 01500211	MicroSource Spectrum Collection	1.47888	0.724907	-0.805447	1.46066	-0.85582	-2.09419	0.597163	-0.919504	0.915089	0.4913	-0.2536	-1.72679
WT_cyclopentolate hydrochloride -- 01500212	MicroSource Spectrum Collection	0.846004	0.729947	-0.628652	1.03504	-0.0980051	-1.80517	-0.261419	-0.977721	2.56121	-0.327207	0.69858	-1.83538
WT_cyclophosphamide hydrate -- 01500213	MicroSource Spectrum Collection	0.649265	0.160634	-0.378586	0.401475	-0.392852	-2.71254	-0.580929	-0.874207	1.70208	-0.821578	0.68444	-3.22874
WT_cycloserine -- 01500215	MicroSource Spectrum Collection	-0.0370226	0.0223604	0.297758	-0.14394	0.245694	-3.54982	-0.529562	0.0070063	0.346666	-0.33947	2.01222	-3.66155
WT_cyproterone acetate -- 01500216	MicroSource Spectrum Collection	-0.936143	-0.182899	0.425458	-0.888195	0.105088	1.55754	-1.47562	-0.399155	0.196128	-1.08324	-0.687493	1.56559
WT_cytarabine -- 01500217	MicroSource Spectrum Collection	6.30994	-0.348307	-5.00286	6.89911	-0.795128	1.08779	11.6382	0.295619	-2.73951	8.25474	1.10948	6.04779
WT_dacarbazine -- 01500218	MicroSource Spectrum Collection	-0.797556	-0.0692639	-0.12273	-0.818617	0.670567	0.0566556	-0.7492	-0.832442	0.809636	-0.973334	1.78603	0.250191
WT_danazol -- 01500220	MicroSource Spectrum Collection	1.80012	1.06092	-1.41604	1.64489	-0.495116	-1.51877	0.0337044	-0.223994	-0.0145094	-0.0710654	0.291517	-1.6568
WT_dapsone -- 01500222	MicroSource Spectrum Collection	1.34811	0.521558	0.923256	1.24917	-0.710767	-0.028241	0.141741	-0.865578	1.8455	0.0122145	-0.746679	-0.671978
WT_daunorubicin -- 01500223	MicroSource Spectrum Collection	-7.59924	0.765473	0.724417	-5.43297	-0.815445	15.1466	-11.4148	4.94736	-14.996	-8.17089	-8.10935	29.2447
WT_deferoxamine mesylate -- 01500224	MicroSource Spectrum Collection	1.11951	-0.636908	-1.01845	0.798431	0.372505	-1.70493	1.52626	-0.11295	0.768107	1.23822	2.47281	-1.20755
WT_sodium dehydrocholate -- 01500225	MicroSource Spectrum Collection	2.07891	1.51095	-1.6735	1.75701	0.063249	-1.89271	1.07847	-1.06232	1.17921	0.723037	2.25857	-1.94744
WT_demeclocycline hydrochloride -- 01500226	MicroSource Spectrum Collection	0.235971	-0.451323	-0.0113186	0.460723	-0.406974	-2.29903	-0.431135	-1.2582	0.699713	-0.290952	1.11881	-2.13865
WT_desipramine hydrochloride -- 01500227	MicroSource Spectrum Collection	0.680089	0.518389	0.156948	0.855318	-0.18756	-1.27777	-0.344485	-0.90223	-0.208086	-0.299783	0.580234	-1.24469
WT_dexamethasone -- 01500230	MicroSource Spectrum Collection	-0.527373	0.641024	-0.559586	-0.301944	0.545307	-0.916675	-1.10128	-0.808329	-1.78155	-0.752979	1.25766	0.953206
WT_dexamethasone acetate -- 01500231	MicroSource Spectrum Collection	0.815719	0.305083	-0.421931	0.87633	-0.486549	-1.51509	0.238751	-2.32404	0.671103	0.327132	0.0958381	-1.93197
WT_dexamethasone sodium phosphate -- 01500232	MicroSource Spectrum Collection	0.648272	-0.671977	0.382325	0.384278	-0.208949	-3.61292	-0.657494	-2.27273	2.78061	-0.819499	0.570084	-1.79978
WT_dextromethorphan hydrobromide -- 01500233	MicroSource Spectrum Collection	1.29209	-0.164533	-1.11402	1.37696	-0.507699	-0.12494	-0.0759027	-1.07382	1.28205	-0.051213	0.557674	-0.286933
WT_dibenzothiophene -- 01500235	MicroSource Spectrum Collection	1.35262	1.13278	-1.63833	1.2071	-0.216973	-1.96469	-0.376041	-1.47863	0.734667	-0.316029	3.09649	-1.80197
WT_dibucaine hydrochloride -- 01500236	MicroSource Spectrum Collection	2.12918	0.926372	-0.183504	1.91121	-1.14176	-0.911665	0.0154898	0.00733363	0.261263	-0.105518	-0.390162	-1.55007
WT_diclofenac sodium -- 01500237	MicroSource Spectrum Collection	-0.934895	0.674184	-0.265469	-0.556901	0.565938	0.0396382	-0.775511	0.0466748	-0.729333	-0.485219	0.986475	-1.00953
WT_dicloxacillin sodium -- 01500238	MicroSource Spectrum Collection	1.25069	1.71366	-2.40484	1.38047	-0.702389	-1.36243	-0.039988	0.0795241	-0.104115	-0.0984056	0.272587	-1.36114
WT_dicumarol -- 01500239	MicroSource Spectrum Collection	2.07237	0.74501	-1.11491	2.06523	-1.07289	-1.37846	-0.971096	-0.414084	-0.630947	-0.576938	0.352799	-2.57237
WT_dicyclomine hydrochloride -- 01500240	MicroSource Spectrum Collection	2.38056	1.3978	-1.24318	2.29542	-1.84132	-1.21366	0.437308	-0.539831	0.282931	0.202997	-0.658656	-2.57418
WT_dienestrol -- 01500241	MicroSource Spectrum Collection	1.47606	0.910226	-0.672327	1.756	-0.937043	-2.52982	-0.0850403	-2.62465	2.12448	-0.179991	0.892553	-2.94365
WT_diethylcarbamazine citrate -- 01500242	MicroSource Spectrum Collection	0.477661	0.588703	-1.84751	0.61779	0.00491135	0.554678	-0.142783	0.212304	1.12891	-0.251856	0.491257	1.54244
WT_diethylstilbestrol -- 01500244	MicroSource Spectrum Collection	-0.199728	-0.173133	0.307376	-0.206108	0.705405	0.678697	0.240153	0.180581	0.364468	0.234164	-0.0608119	0.617416
WT_diflunisal -- 01500245	MicroSource Spectrum Collection	0.0647009	-0.126714	-0.00136514	0.0653925	0.911048	-1.60372	-0.14497	0.120406	-0.254341	-0.0646029	0.964024	-0.571949
WT_digitoxin -- 01500246	MicroSource Spectrum Collection	-3.94681	0.598557	1.52207	-3.47435	15.7478	12.4515	4.86025	4.13023	-15.5246	4.04587	9.71355	26.7644
WT_digoxin -- 01500247	MicroSource Spectrum Collection	-1.67788	-2.6583	3.40648	-1.54739	7.45896	1.31023	1.04461	0.9062	-3.77795	0.571954	9.91573	9.42164
WT_dihydroergotamine mesylate -- 01500248	MicroSource Spectrum Collection	3.82863	-0.293752	-0.884619	2.73153	-1.9188	-1.4951	-0.350572	-0.701474	2.08025	-0.0276416	-0.878079	-2.59764
WT_dihydrostreptomycin sulfate -- 01500249	MicroSource Spectrum Collection	2.51741	1.27635	-0.630602	2.06444	-2.63322	-1.29332	-0.488473	-0.648879	1.25801	-0.515341	-2.22722	-2.01286
WT_dimenhydrinate -- 01500251	MicroSource Spectrum Collection	0.689365	-0.97261	0.646472	0.368523	-0.767696	-1.39598	-0.554513	-1.15196	1.43812	-0.666524	-0.836678	-1.43917
WT_dimethadione -- 01500253	MicroSource Spectrum Collection	0.0376893	1.11326	0.00608998	0.11929	0.674193	-1.44383	-0.142961	-0.740538	0.939676	-0.149933	0.225952	-1.47868
WT_dioxybenzone -- 01500255	MicroSource Spectrum Collection	0.502938	0.0217086	-0.491243	0.359054	-0.149294	-2.93761	-0.432422	-1.57482	1.24103	-0.471438	0.621761	-2.76634
WT_diphenhydramine hydrochloride -- 01500256	MicroSource Spectrum Collection	0.0524265	-0.946765	0.483995	-0.0679528	-0.104226	0.115965	-0.505395	-0.575789	0.357364	-0.719733	-0.242887	0.436416
WT_diphenylpyraline hydrochloride -- 01500258	MicroSource Spectrum Collection	1.63012	0.950544	-0.056475	1.30238	-1.20636	-0.199164	0.982201	-0.0852082	0.319505	1.26313	-1.68763	0.0482266
WT_dipyridamole -- 01500259	MicroSource Spectrum Collection	0.191233	-1.2582	1.41487	0.00161818	-0.622604	0.281753	0.392806	-0.660627	0.525047	-0.14725	-1.55854	0.08371
WT_pyrithione zinc -- 01500260	MicroSource Spectrum Collection	1.45166	0.0768939	-0.31876	1.37247	-0.864045	-0.810248	0.918095	-0.388169	0.369139	1.02378	-0.0306545	-0.883696
WT_disopyramide phosphate -- 01500261	MicroSource Spectrum Collection	1.00225	0.031691	0.387458	0.678338	-1.16009	-0.2622	0.368046	0.247168	0.626086	0.0739307	-0.913181	-0.933731
WT_disulfiram -- 01500262	MicroSource Spectrum Collection	1.43834	0.499426	0.0387581	1.00734	-1.52234	-0.698744	0.577675	0.384869	0.547459	0.675018	-1.46755	-1.39957
WT_dopamine hydrochloride -- 01500263	MicroSource Spectrum Collection	-0.3571	-0.0858373	-0.117615	-0.145538	-0.177125	-0.451307	-0.601295	0.0677494	0.38077	-0.771442	0.0581185	-1.09965
WT_doxepin hydrochloride -- 01500264	MicroSource Spectrum Collection	-0.38616	-0.253688	0.208949	-0.0280139	0.85669	-1.32331	0.347721	-0.729328	0.937694	0.0123683	1.38953	-1.26985
WT_doxycycline hydrochloride -- 01500266	MicroSource Spectrum Collection	0.238265	0.576926	-0.834939	0.485887	-0.256462	-1.16768	0.349269	0.074535	-0.127112	0.978621	0.624873	-0.776924
WT_doxylamine succinate -- 01500267	MicroSource Spectrum Collection	-0.691294	-0.997925	0.161347	-0.420052	1.36835	-0.691359	0.206289	-0.832717	0.576958	-0.0596524	0.845715	-0.35667
WT_dyclonine hydrochloride -- 01500268	MicroSource Spectrum Collection	1.78812	1.2595	0.123495	1.20241	-1.88019	0.941415	0.610336	2.34867	-0.597016	0.940569	-2.99891	0.0190256
WT_dyphylline -- 01500269	MicroSource Spectrum Collection	1.43026	0.820687	-1.04864	1.37222	-0.62203	-0.266233	-1.67361	0.382217	0.379915	-1.72536	-0.150053	-0.722529
WT_trisodium ethylenediamine tetracetate -- 01500270	MicroSource Spectrum Collection	0.37461	0.125121	0.521118	-0.0549487	-0.360614	-0.16991	0.387579	0.130038	0.580635	0.296422	-0.144517	-0.67341
WT_emetine -- 01500272	MicroSource Spectrum Collection	1.55825	-0.335781	-0.0980671	1.10799	-1.15324	-0.0798972	0.833201	0.128166	-0.838782	0.993259	-1.30717	-0.389243
WT_ephedrine (1r,2s) hydrochloride -- 01500273	MicroSource Spectrum Collection	0.264451	0.112418	0.0301372	0.357045	-0.560477	0.108002	0.292762	2.46697	-0.891522	0.297189	-1.01243	-0.0153795
WT_adrenaline bitartrate -- 01500274	MicroSource Spectrum Collection	0.101093	1.18759	-0.519313	0.354197	-0.045663	-0.707089	0.682208	0.856293	0.116062	0.53486	-0.0540737	-1.5526
WT_equilin -- 01500275	MicroSource Spectrum Collection	0.763242	-0.106235	-0.0473219	0.701622	-0.696712	-0.479902	0.563465	-0.00656571	0.538205	0.476223	-0.169	-0.811949
WT_ergocalciferol -- 01500276	MicroSource Spectrum Collection	0.632289	0.168234	-0.106461	0.478059	-1.05929	-0.21851	-1.06674	-0.453408	1.07598	-1.35643	-1.64474	-0.0770833
WT_ergonovine maleate -- 01500277	MicroSource Spectrum Collection	-1.65199	-0.552618	0.754387	-0.938898	1.16595	-0.00238204	-0.154497	0.0416343	0.211915	-0.123043	0.475755	-0.0696845
WT_erythromycin ethylsuccinate -- 01500279	MicroSource Spectrum Collection	1.43704	0.0344768	0.0346376	1.1048	-0.47513	-0.429779	2.13209	-0.25039	0.383993	2.05219	-0.507398	-0.595913
WT_erythromycin -- 01500280	MicroSource Spectrum Collection	-0.466339	-0.349493	0.804528	-0.428981	0.232047	-0.332694	0.512735	0.222578	0.0302099	0.347989	-0.177887	-0.911177
WT_estradiol -- 01500282	MicroSource Spectrum Collection	1.86849	0.0776393	0.0513027	1.35136	-0.833064	-0.648417	0.628447	-0.856813	0.731943	0.326441	0.0129602	-0.987544
WT_estradiol cypionate -- 01500283	MicroSource Spectrum Collection	0.302719	0.72354	-0.284552	0.445297	-0.470614	-0.870368	0.428487	0.460259	0.780959	0.774745	-0.075065	-1.30096
WT_estradiol valerate -- 01500284	MicroSource Spectrum Collection	0.712998	0.255507	-0.446921	0.6962	-0.973776	0.194442	0.840457	0.395486	0.494478	0.485809	-1.60928	-0.0387234
WT_estriol -- 01500285	MicroSource Spectrum Collection	3.34174	0.0013017	-0.964376	2.09632	-2.37634	-0.670445	0.135462	-0.30938	0.515266	0.0265212	-1.30465	-1.24522
WT_estrone -- 01500286	MicroSource Spectrum Collection	-0.335384	0.915701	0.344472	-0.37739	0.704524	-0.436551	0.884123	0.861787	-0.0821901	1.26614	0.500961	-0.737644
WT_ethacrynic acid -- 01500287	MicroSource Spectrum Collection	2.02883	0.113124	-0.216609	1.65172	-1.2206	-0.548628	1.18961	-0.442258	0.606152	1.35403	-0.589665	-1.13255
WT_ethambutol hydrochloride -- 01500288	MicroSource Spectrum Collection	0.041156	0.0683339	-0.104598	0.087565	0.186877	-0.834581	-0.156887	0.459602	0.0452335	-0.35233	0.596287	-1.1537
WT_ethinyl estradiol -- 01500291	MicroSource Spectrum Collection	1.68856	0.0968086	-0.49064	1.30342	-0.538482	-1.03716	0.240142	-0.946832	0.89824	0.118555	0.319405	-0.91869
WT_ethionamide -- 01500292	MicroSource Spectrum Collection	-0.595345	0.322713	0.709675	-0.425076	-0.039765	0.180535	-0.0955318	0.407579	0.000262746	0.0644076	-0.974441	-0.00123614
WT_ethopropazine hydrochloride -- 01500293	MicroSource Spectrum Collection	0.850644	-0.137168	0.182816	0.539865	-0.234438	0.307847	-0.00462644	-0.258387	0.503063	-0.7399	0.126814	-0.0820834
WT_cineole -- 01500294	MicroSource Spectrum Collection	0.938748	1.30734	-1.23375	0.891484	-0.975619	-0.00786363	0.345264	-0.73775	0.212831	0.527004	-0.0659017	0.284053
WT_eucatropine hydrochloride -- 01500295	MicroSource Spectrum Collection	1.68223	1.63711	0.26573	1.35434	-0.386147	-0.640711	3.57798	-0.547009	0.907895	2.89307	1.07066	-0.550491
WT_eugenol -- 01500296	MicroSource Spectrum Collection	0.832599	0.260581	0.300578	0.734776	-0.392865	-1.22707	1.0626	-0.116705	0.282336	0.809109	0.141367	-2.18186
WT_fludrocortisone acetate -- 01500299	MicroSource Spectrum Collection	1.05492	-0.0942739	0.483902	0.85103	-0.318467	-0.905827	1.79852	1.59409	0.38907	1.8813	0.507797	-1.64325
WT_flumethazone pivalate -- 01500300	MicroSource Spectrum Collection	-0.789774	-0.21801	0.0220006	-0.248718	0.380207	-0.45019	-2.68483	-1.91393	1.03788	-3.09537	0.704598	0.687105
WT_fluocinolone acetonide -- 01500302	MicroSource Spectrum Collection	-0.0615653	-1.26323	0.788913	-0.0729847	-0.511744	-0.367574	-0.797248	-0.657362	0.489971	-1.27033	-1.38773	0.577629
WT_fluocinonide -- 01500303	MicroSource Spectrum Collection	0.00185708	-1.3779	-0.175674	0.215857	-0.118139	-1.04093	-1.19536	-1.20661	0.596566	-2.44707	0.694728	0.00554261
WT_fluorometholone -- 01500304	MicroSource Spectrum Collection	0.428283	-0.195145	0.00260973	0.338922	0.0986063	-1.72006	0.0747613	-1.18317	0.81094	-0.211591	0.0811256	-1.15306
WT_fluorouracil -- 01500305	MicroSource Spectrum Collection	0.335467	-0.312843	-0.161652	0.44326	0.102649	-0.92631	-1.15029	-0.675436	0.975952	-1.19668	0.604853	-0.412897
WT_flurbiprofen -- 01500308	MicroSource Spectrum Collection	0.562777	-0.121824	0.741568	0.355772	0.16604	-0.753658	1.54204	-0.285611	0.46181	1.61288	0.28413	-1.18205
WT_furazolidone -- 01500309	MicroSource Spectrum Collection	0.299312	-0.1896	0.111199	0.252857	-0.396018	-0.329127	0.342898	-0.335858	0.291522	0.546404	-0.496174	-0.351491
WT_furosemide -- 01500310	MicroSource Spectrum Collection	-0.538995	0.50296	-0.00294769	-0.131192	-0.308265	0.204345	-0.801527	0.589745	0.541761	-0.962928	-1.29205	-0.00216338
WT_fusidic acid -- 01500311	MicroSource Spectrum Collection	0.87289	0.486926	0.57544	0.400514	-1.12684	0.654553	0.911659	1.35194	0.235025	0.883969	-2.74451	-0.131776
WT_gallamine triethiodide -- 01500312	MicroSource Spectrum Collection	0.652643	0.140126	-0.283126	0.519027	-0.591389	-0.254493	0.395214	0.0399586	0.0414974	0.403437	-0.944948	-0.921287
WT_gemfibrozil -- 01500313	MicroSource Spectrum Collection	0.575113	1.51679	-0.6737	0.709191	-0.507751	-0.407203	1.10258	0.0646416	0.734928	0.848996	-0.310727	-1.02355
WT_gentamicin sulfate -- 01500314	MicroSource Spectrum Collection	1.38679	0.571462	-0.025281	1.13469	-0.808814	-0.280701	1.1191	-0.00288758	0.327078	1.28366	-0.675863	-0.855788
WT_gentian violet -- 01500315	MicroSource Spectrum Collection	-4.28447	2.35838	-5.72361	-1.92191	4.03261	0.607096	-8.04171	3.15274	-7.7108	-7.94701	6.5557	7.13678
WT_glucosamine hydrochloride -- 01500316	MicroSource Spectrum Collection	1.13833	-0.179023	-0.074136	0.889292	-0.862949	-0.504649	0.728615	0.177509	1.08465	0.760742	-0.801323	-0.811742
WT_gramicidin -- 01500319	MicroSource Spectrum Collection	-3.43912	0.311223	-2.70882	-1.7201	6.79126	-1.49606	-0.667629	-0.720414	-1.44211	-0.78163	9.4566	0.121924
WT_guaifenesin -- 01500321	MicroSource Spectrum Collection	2.09519	-0.475036	0.320238	1.61265	-1.07708	-0.947646	0.515765	-1.08964	1.70179	0.496218	-0.817516	-1.99682
WT_guanabenz acetate -- 01500322	MicroSource Spectrum Collection	1.13679	-0.926927	0.378265	0.936302	-0.421548	-0.630825	1.00649	-0.642001	0.393115	0.867312	0.273197	-1.36888
WT_guanethidine sulfate -- 01500323	MicroSource Spectrum Collection	0.968249	0.428363	0.26212	0.633211	-0.883778	-0.0885293	-0.406726	0.236794	0.583868	-0.103955	-1.95909	-0.626217
WT_halazone -- 01500324	MicroSource Spectrum Collection	0.490125	0.0424453	0.0160601	0.404891	-0.0216281	-0.939175	1.36379	0.122087	0.578407	1.19766	-0.448038	-1.54943
WT_haloperidol -- 01500325	MicroSource Spectrum Collection	1.15893	1.42964	-0.411307	0.907664	-0.781511	-0.231783	-0.180079	0.84047	0.511584	-0.293779	-0.776893	-0.822254
WT_hetacillin potassium -- 01500327	MicroSource Spectrum Collection	0.431306	-0.088275	0.344211	0.396852	-0.445422	-0.948953	0.116393	-1.04165	0.722729	-0.294106	-0.152073	-1.68313
WT_hexachlorophene -- 01500328	MicroSource Spectrum Collection	-1.10762	-0.871382	1.01379	-0.81557	0.196503	0.899245	0.126577	0.772742	-0.599644	0.453931	-1.00961	0.658333
WT_hexylresorcinol -- 01500330	MicroSource Spectrum Collection	-0.0965389	0.412651	0.021324	-0.116565	-0.030367	0.351563	0.631774	0.153352	0.199424	0.573781	-0.223254	-0.152978
WT_histamine dihydrochloride -- 01500331	MicroSource Spectrum Collection	1.39497	-0.186214	0.441035	0.855732	-1.08969	0.258623	0.298943	0.264398	0.634053	0.327276	-1.6188	-0.212898
WT_homatropine bromide -- 01500332	MicroSource Spectrum Collection	0.372894	1.29449	-0.00133644	0.399884	-0.467345	-0.166547	0.653704	1.42352	0.333154	0.79609	-0.727985	-0.451425
WT_homatropine methylbromide -- 01500333	MicroSource Spectrum Collection	0.114482	-0.318546	0.263153	0.368742	-0.19116	-0.0248752	-0.982317	-0.412348	0.43021	-1.18059	-0.375375	-0.285773
WT_hydralazine hydrochloride -- 01500334	MicroSource Spectrum Collection	1.46663	-0.147427	0.244342	1.16132	-0.953537	-0.351986	0.510563	-0.238093	0.547625	0.370508	-0.686891	-0.653651
WT_hydrochlorothiazide -- 01500335	MicroSource Spectrum Collection	-1.3847	-0.30906	0.70977	-0.840342	0.00322911	0.186135	-0.211584	0.819896	-0.264401	-0.130395	-0.491039	0.0150575
WT_hydrocortisone acetate -- 01500338	MicroSource Spectrum Collection	0.722418	-1.13054	-0.272445	0.606845	-0.321615	-1.10468	-1.1198	-2.20387	2.199	-1.74419	0.490395	-0.570456
WT_hydrocortisone hemisuccinate -- 01500339	MicroSource Spectrum Collection	0.509362	-0.684655	-0.395333	0.419579	-0.165886	-1.26264	0.298358	-1.91132	1.14841	0.107253	0.505879	-0.700227
WT_hydrocortisone phosphate triethylamine -- 01500340	MicroSource Spectrum Collection	1.22984	0.655354	0.396197	0.913449	-0.834825	-0.00954544	1.35804	0.333272	0.433369	1.30468	-1.05016	-0.449758
WT_hydroflumethiazide -- 01500341	MicroSource Spectrum Collection	-1.26771	-1.03213	0.315529	-0.96932	0.601851	-0.0447613	-0.62766	0.341421	0.120069	-0.212499	0.279748	0.171809
WT_hydroxyprogesterone caproate -- 01500343	MicroSource Spectrum Collection	0.749309	0.0735127	-0.104607	0.77697	-0.543076	-0.736345	1.33967	-0.465025	0.356293	1.6576	-0.486179	-0.793322
WT_hydroxyurea -- 01500344	MicroSource Spectrum Collection	1.90973	0.487256	-0.766648	1.20905	-1.71665	-0.249837	-0.43877	-0.154855	0.597549	-0.537843	-1.31562	-0.2495
WT_hydroxyzine pamoate -- 01500345	MicroSource Spectrum Collection	1.02628	0.782779	0.43762	0.630386	-0.714479	-0.0219606	0.00214356	0.518513	0.543577	0.222974	-0.627947	-0.933217
WT_hyoscyamine -- 01500346	MicroSource Spectrum Collection	1.53214	0.854362	-0.597964	1.32219	-0.434334	-1.6089	2.02883	-0.379814	-0.0161944	2.74773	0.756612	-2.07807
WT_ibuprofen -- 01500347	MicroSource Spectrum Collection	-0.0860796	-0.800809	0.148283	-0.0304643	0.068643	-0.821115	0.364471	-0.640869	-0.0357484	0.267667	0.206481	-0.837352
WT_imipramine hydrochloride -- 01500348	MicroSource Spectrum Collection	0.485962	-0.525666	-0.0265498	0.588663	-0.592918	0.369311	-0.48655	0.189849	0.964367	-0.7036	-0.986429	0.287506
WT_indapamide -- 01500349	MicroSource Spectrum Collection	1.21841	0.625452	-0.210045	0.958554	-0.811256	-0.309334	0.0554709	0.215923	-0.110402	0.36918	-0.707777	-0.671229
WT_indomethacin -- 01500350	MicroSource Spectrum Collection	1.36789	-0.253458	-0.229936	1.21203	-0.509243	-1.86902	0.726046	-1.34146	1.59167	-0.0869042	0.670373	-2.64449
WT_indoprofen -- 01500351	MicroSource Spectrum Collection	1.7755	0.213628	0.350666	1.32583	-1.32582	-0.641755	0.383796	-0.276777	0.498183	0.356147	-0.919106	-1.37298
WT_inositol -- 01500352	MicroSource Spectrum Collection	-1.31586	0.607733	-0.545146	-0.616912	1.04238	0.407131	-0.168218	1.36947	-2.05876	-0.0824699	0.536939	0.732183
WT_iodoquinol -- 01500353	MicroSource Spectrum Collection	-0.865577	-0.1179	0.10081	-0.483609	0.949498	0.277167	0.190495	-0.0890705	-0.131662	-0.0707855	0.252979	0.95925
WT_ipratropium bromide -- 01500354	MicroSource Spectrum Collection	-0.257271	0.276904	0.0282335	-0.0897652	0.795512	0.21509	0.343337	-0.0279418	0.656615	0.0417494	0.40795	0.209022
WT_isoniazid -- 01500355	MicroSource Spectrum Collection	0.436153	-0.36116	0.299478	0.427336	-0.821117	-0.0914749	0.104822	-0.219154	-0.406932	-0.144774	-0.633369	-0.42859
WT_isopropamide iodide -- 01500356	MicroSource Spectrum Collection	1.01152	0.487691	-0.341571	0.733658	-0.662332	-0.239933	0.632978	-0.113933	-0.403509	0.589375	-0.266203	-0.582248
WT_isoproterenol hydrochloride -- 01500357	MicroSource Spectrum Collection	0.361036	0.518114	-0.1078	0.191843	-0.368269	0.00759313	-0.513382	-0.323386	1.05679	-0.774211	-0.621198	-0.177475
WT_isosorbide dinitrate -- 01500358	MicroSource Spectrum Collection	-0.0279134	-0.0391212	0.493722	-0.140003	0.0306451	-0.201517	-0.285402	-0.0426441	0.691281	-0.377285	-0.109191	-0.177351
WT_isoxsuprine hydrochloride -- 01500359	MicroSource Spectrum Collection	0.514419	0.0585909	0.144429	0.49756	-0.35323	-0.0126581	0.490853	0.306835	0.725133	0.48462	-0.712359	-0.6808
WT_kanamycin a sulfate -- 01500360	MicroSource Spectrum Collection	0.801535	-0.209814	0.587212	0.657667	-0.517337	-0.534194	0.584715	0.0887769	1.0125	0.324388	-0.863899	-1.08528
WT_ketoconazole -- 01500362	MicroSource Spectrum Collection	1.01812	-1.34609	0.581908	0.5696	-0.842678	-0.355102	-0.922365	-0.252598	0.193077	-0.672685	-0.351012	-0.468012
WT_leucovorin calcium -- 01500364	MicroSource Spectrum Collection	-0.499198	1.05523	-0.702265	-0.277738	0.172949	0.0911357	-1.81125	0.188895	0.385976	-1.95299	0.309172	1.01951
WT_levonordefrin -- 01500365	MicroSource Spectrum Collection	-0.789525	0.0149867	0.793522	-0.519713	0.830408	0.14707	0.364376	1.27857	-0.176752	0.221169	0.717542	0.091699
WT_lincomycin hydrochloride -- 01500368	MicroSource Spectrum Collection	0.670489	0.153234	0.314538	0.767454	-0.722441	-0.741538	0.742043	-0.257706	1.03042	0.81854	-0.801596	-0.768279
WT_mafenide hydrochloride -- 01500372	MicroSource Spectrum Collection	0.618832	0.375713	-0.0751351	0.417837	-0.819442	-0.565653	0.296547	-0.590679	1.0909	0.224873	-0.285368	-0.88623
WT_maprotiline hydrochloride -- 01500373	MicroSource Spectrum Collection	0.516585	0.252523	0.330492	0.344903	-1.04625	0.113102	-1.14889	-0.17525	0.693181	-1.14059	-2.07921	-0.128396
WT_mecamylamine hydrochloride -- 01500374	MicroSource Spectrum Collection	1.65358	0.544485	-0.487051	1.33075	-1.50268	-1.43776	1.68135	-0.21545	1.10142	1.34793	-0.475969	-2.19455
WT_mechlorethamine -- 01500375	MicroSource Spectrum Collection	2.83702	-0.514185	-0.0265712	2.49882	-2.22243	-0.145073	4.19607	-0.050159	0.163056	3.72032	-2.31054	-0.952293
WT_meclizine hydrochloride -- 01500376	MicroSource Spectrum Collection	-0.125006	0.230161	-0.250379	-0.201337	1.1816	-1.27711	0.462255	-1.52007	0.656678	0.341659	1.60178	-1.4243
WT_meclofenamate sodium -- 01500377	MicroSource Spectrum Collection	-0.141413	0.656729	-0.624605	0.218058	1.19006	-1.45107	-0.0931428	0.139482	-0.246828	-0.0639945	1.47256	-0.972205
WT_medroxyprogesterone acetate -- 01500379	MicroSource Spectrum Collection	-0.328674	0.28182	-0.46581	-0.374626	0.525966	-0.823431	-0.283599	-1.70994	1.0512	-0.417597	0.124098	-0.175509
WT_medrysone -- 01500380	MicroSource Spectrum Collection	-1.88763	-0.759305	0.175868	-1.80791	1.90724	-1.79335	-1.79878	-2.64106	0.367987	-1.76277	1.74429	-1.1448
WT_megestrol acetate -- 01500381	MicroSource Spectrum Collection	1.25799	-0.34549	1.10302	0.732695	-0.822808	0.19604	1.43952	0.0519067	0.0417955	1.27341	-1.50581	0.382529
WT_melphalan -- 01500382	MicroSource Spectrum Collection	3.82309	-0.327718	-0.595455	3.44085	-1.66642	-0.421366	2.54569	-1.1199	0.815947	2.42342	-0.940895	-0.897884
WT_mepenzolate bromide -- 01500383	MicroSource Spectrum Collection	2.59941	-0.55944	0.430373	1.83482	-0.773509	-0.987393	1.16222	-0.392505	0.834896	0.940704	0.112637	-1.76125
WT_mercaptopurine -- 01500387	MicroSource Spectrum Collection	0.252856	-0.197116	0.498702	0.0893978	-0.377225	-0.11224	0.127288	0.387867	-0.0451416	0.0168071	-1.15764	-0.20803
WT_mestranol -- 01500388	MicroSource Spectrum Collection	1.68873	-0.573429	0.795102	1.59586	-0.937206	-0.673584	0.877989	-0.767137	0.986367	0.789393	-0.465914	-0.562204
WT_metaproterenol -- 01500390	MicroSource Spectrum Collection	0.334774	1.32642	-0.511562	0.475887	-0.0912382	0.177935	-0.106933	-0.0358581	0.0923434	0.0440413	0.337604	-0.252265
WT_methacholine chloride -- 01500391	MicroSource Spectrum Collection	0.266618	0.264044	-0.824572	0.00956596	-0.202013	-0.495412	0.655515	1.61206	-0.109216	0.709581	-0.282824	-0.647353
WT_methenamine -- 01500394	MicroSource Spectrum Collection	1.34456	-0.705197	0.212266	1.28977	-1.09479	-1.23053	-0.0600256	-0.465305	1.11304	-0.0750777	-0.489767	-1.96898
WT_methicillin sodium -- 01500395	MicroSource Spectrum Collection	0.374574	0.475133	-0.901972	0.604601	-0.746964	-0.662228	-0.790268	-0.445047	0.93816	-0.840968	-0.138462	-0.892135
WT_methimazole -- 01500396	MicroSource Spectrum Collection	0.109904	0.399335	-0.0590046	-0.04796	-0.0680178	-0.268037	0.658029	0.315297	-0.0945134	0.787883	-0.264531	-0.631218
WT_methocarbamol -- 01500397	MicroSource Spectrum Collection	1.41199	0.403455	-0.306645	1.14553	-1.24716	0.171341	0.684176	2.71104	0.649988	0.661797	-1.4032	-0.657016
WT_methotrexate(+/-) -- 01500398	MicroSource Spectrum Collection	4.58151	-0.124929	-1.48309	5.04068	-0.305477	1.07017	13.2637	-0.368192	-1.18436	12.4263	-0.630245	1.76633
WT_methoxamine hydrochloride -- 01500399	MicroSource Spectrum Collection	0.440458	0.653672	-0.127388	0.640425	0.694207	-0.40762	0.910124	-0.732853	0.685248	0.727584	1.67581	0.0657172
WT_methoxsalen -- 01500400	MicroSource Spectrum Collection	0.145682	0.359799	0.828322	-0.117439	0.200873	-0.0338114	0.744066	0.889426	-0.113587	0.87205	0.339645	-0.644511
WT_methscopolamine bromide -- 01500401	MicroSource Spectrum Collection	1.34244	-0.220733	0.373407	1.12291	-1.20038	-0.603021	0.160741	-0.343293	0.69801	-0.0441412	-0.651073	-1.69249
WT_methyldopa -- 01500403	MicroSource Spectrum Collection	0.632928	-0.0846213	1.06002	0.424596	-0.441615	-0.60644	1.14178	0.784537	0.261917	1.26863	-0.695601	-1.70587
WT_methylergonovine maleate -- 01500404	MicroSource Spectrum Collection	0.251771	0.449831	-0.783404	0.484615	-0.664612	-0.561236	-0.541226	-0.593056	0.506936	-0.818264	0.173353	-1.01372
WT_methylprednisolone -- 01500406	MicroSource Spectrum Collection	-0.38215	-0.601659	-0.199708	-0.332025	0.347294	-1.12367	-0.986804	-1.5649	0.608273	-0.902325	0.843034	0.0709565
WT_methylthiouracil -- 01500408	MicroSource Spectrum Collection	1.7697	1.19492	-0.255892	1.41278	-0.885755	-0.232871	1.23885	1.1226	0.115817	1.59544	-0.748442	-0.975824
WT_metoclopramide hydrochloride -- 01500410	MicroSource Spectrum Collection	1.49474	0.695859	-0.322377	1.20308	-0.976569	-0.972383	0.559286	0.0733465	0.746687	0.4376	-0.519157	-2.50269
WT_metoprolol tartrate -- 01500411	MicroSource Spectrum Collection	0.715568	0.590057	-0.28408	0.767027	-0.702636	-0.671681	-0.0560947	0.058986	0.629188	0.0387204	-0.21151	-1.14903
WT_metronidazole -- 01500412	MicroSource Spectrum Collection	-1.35086	-1.16964	0.451701	-1.40611	1.06094	-0.322634	-1.83024	-0.15673	0.261898	-1.94207	0.777778	0.321767
WT_miconazole nitrate -- 01500413	MicroSource Spectrum Collection	0.723347	-0.687989	0.673387	0.652617	-0.460482	-0.285366	-0.596047	-0.458942	0.115062	-0.561197	-0.280562	0.556732
WT_minocycline hydrochloride -- 01500414	MicroSource Spectrum Collection	-0.242932	0.975947	0.33928	-0.519555	0.0414369	-0.233455	-0.0294713	1.48271	0.392385	-0.059435	-0.0773032	-0.332508
WT_minoxidil -- 01500415	MicroSource Spectrum Collection	1.19307	0.101042	0.152977	0.83631	0.00519589	-1.15068	1.0747	-1.16213	0.751572	0.993848	1.05923	-1.64036
WT_moxalactam disodium -- 01500418	MicroSource Spectrum Collection	-0.00893934	0.668646	-0.361045	0.112758	-0.240703	-0.179552	-0.895592	-0.0349751	0.77921	-1.06228	-0.3414	0.0752221
WT_nadide -- 01500419	MicroSource Spectrum Collection	-0.291103	-0.738299	2.64292	-0.601451	-0.387126	1.25719	0.160227	0.464497	0.212658	0.254114	-1.65445	1.08021
WT_nafcillin sodium -- 01500420	MicroSource Spectrum Collection	0.35527	0.399283	-0.849862	0.506122	-0.76214	-0.952562	-0.709918	-0.532826	0.762374	-0.716544	0.297165	-1.09993
WT_naphazoline hydrochloride -- 01500424	MicroSource Spectrum Collection	1.93633	-0.630717	-0.0768575	1.88325	-1.40561	-0.644664	0.58845	-0.765603	0.496438	0.723932	-1.81915	-0.830051
WT_naproxen(+) -- 01500425	MicroSource Spectrum Collection	0.543701	0.0338629	0.529373	0.628993	0.244394	-0.728257	0.867788	-0.16753	0.292286	0.6414	0.39395	-1.25045
WT_neomycin sulfate -- 01500427	MicroSource Spectrum Collection	1.13894	-0.0774068	0.099938	0.824426	-0.610398	-0.60607	0.098306	0.543734	0.709676	0.0118969	-0.653428	-0.716334
WT_neostigmine bromide -- 01500428	MicroSource Spectrum Collection	-0.304217	-0.184406	0.634865	-0.379167	-0.245492	0.632349	0.69092	1.26353	-0.00148407	0.775185	-1.68415	0.803083
WT_niacin -- 01500430	MicroSource Spectrum Collection	2.89317	0.571829	-0.160387	2.31337	-2.01969	-0.698994	1.2865	0.33095	1.38602	1.07707	-1.60806	-0.977421
WT_nifedipine -- 01500431	MicroSource Spectrum Collection	1.58992	-0.3985	-0.159642	1.30347	-0.485337	-0.908829	0.815238	-0.36955	0.261492	0.562795	0.0353084	-1.32416
WT_nitrofurantoin -- 01500433	MicroSource Spectrum Collection	0.724892	0.572101	-0.405582	0.712124	-0.176676	-1.21361	0.62523	-0.0122937	-0.106344	0.793125	0.697256	-1.72704
WT_nitrofurazone -- 01500434	MicroSource Spectrum Collection	0.970601	0.292126	-1.06844	1.0692	-0.337754	-1.07887	0.39303	-1.56652	0.692331	0.293698	0.95716	-0.759293
WT_nitromide -- 01500435	MicroSource Spectrum Collection	0.068617	0.20969	0.143616	-0.129313	0.084302	-0.198927	-0.125267	-0.0284297	0.265155	0.0473299	0.0246808	-0.35406
WT_norepinephrine -- 01500436	MicroSource Spectrum Collection	0.310129	0.488718	0.308093	0.327994	-0.246998	-0.145143	-0.328197	0.0539722	0.57686	-0.511026	-0.593766	-0.687054
WT_norethindrone -- 01500437	MicroSource Spectrum Collection	-0.239156	0.416998	0.251595	0.0228102	-0.250735	-0.918516	0.203068	0.923987	0.598691	0.00962165	-0.43584	-1.14976
WT_norethindrone acetate -- 01500438	MicroSource Spectrum Collection	0.0275472	-0.334274	0.248028	0.0513556	-0.215562	-0.556997	0.230025	0.986284	-0.325384	0.0782623	-0.529202	-1.11184
WT_norethynodrel -- 01500439	MicroSource Spectrum Collection	2.25147	0.4698	-0.684572	1.99444	-1.00223	-1.04349	1.19896	-0.500981	0.463015	1.03931	-0.0919681	-1.4986
WT_norfloxacin -- 01500440	MicroSource Spectrum Collection	1.46585	1.08812	-0.301331	1.27532	-0.323252	-0.935369	1.4089	-0.610245	0.737286	0.995746	1.22407	-1.28691
WT_norgestrel -- 01500441	MicroSource Spectrum Collection	0.245296	-0.993777	0.620545	0.357207	0.0263764	-0.337479	1.5197	-0.0138844	0.624748	1.1367	0.769965	-1.00222
WT_nortriptyline -- 01500442	MicroSource Spectrum Collection	1.05806	-0.474202	0.341805	0.858509	-0.801969	-0.121474	0.235178	-0.876636	1.05208	0.129362	-0.915804	-0.589928
WT_noscapine hydrochloride -- 01500443	MicroSource Spectrum Collection	0.494308	1.01626	0.31266	0.391597	-0.630599	0.132927	-0.627772	-0.4275	0.40104	-0.645817	-0.793222	-0.201431
WT_novobiocin sodium -- 01500444	MicroSource Spectrum Collection	0.925617	0.0709332	-0.113766	0.540663	-0.129501	-0.266888	0.552956	-0.66064	0.51051	0.523474	0.10537	-0.295492
WT_nylidrin hydrochloride -- 01500445	MicroSource Spectrum Collection	2.36431	0.0950182	-0.208596	1.99163	-1.69088	-0.419898	0.214269	-0.307802	0.94809	0.291185	-1.14984	-0.603653
WT_nystatin -- 01500446	MicroSource Spectrum Collection	0.229991	-1.46083	0.46187	-0.182373	-0.0853057	-0.17733	0.783571	-1.2233	-0.00394064	0.908728	-0.229029	-0.192838
WT_orphenadrine citrate -- 01500447	MicroSource Spectrum Collection	2.6371	0.988169	0.2373	2.1798	-1.35297	-1.0541	1.93009	0.196874	1.55102	1.54227	-0.100998	-1.87126
WT_oxacillin sodium -- 01500448	MicroSource Spectrum Collection	-1.38054	-0.340539	0.595527	-1.79968	0.503223	0.539697	-0.572648	0.138178	0.167298	-0.665435	-0.209661	0.791708
WT_oxidopamine hydrochloride -- 01500450	MicroSource Spectrum Collection	0.722388	0.601759	0.0627892	0.630552	0.170122	-1.23512	1.84136	-0.178578	0.291848	1.89856	0.512127	-1.28325
WT_oxybenzone -- 01500451	MicroSource Spectrum Collection	0.777465	-0.120908	-0.951924	0.676797	-0.347569	-1.05731	-1.05848	-0.00149189	0.663588	-1.15724	0.264912	-1.21845
WT_oxymetazoline hydrochloride -- 01500453	MicroSource Spectrum Collection	-0.25928	-0.261004	0.7462	-0.17407	0.0786509	0.197643	0.606155	0.110787	0.184411	0.590151	-0.200824	-0.130356
WT_oxyphenbutazone -- 01500455	MicroSource Spectrum Collection	-0.0904474	-0.15351	0.164276	-0.0806088	0.519454	-0.856815	0.396088	-0.460418	0.263219	0.218687	0.91389	-0.982142
WT_oxyquinoline hemisulfate -- 01500456	MicroSource Spectrum Collection	-0.12551	-0.512423	0.471176	-0.126655	-0.632303	0.193576	-0.621015	-0.624862	0.894934	-0.233199	-0.764904	-0.184351
WT_oxytetracycline -- 01500457	MicroSource Spectrum Collection	1.57328	-0.690774	-0.0559069	1.40745	-1.25542	-0.440305	-0.00387998	-1.98493	1.34965	-0.366356	-1.28059	-0.573116
WT_papaverine hydrochloride -- 01500459	MicroSource Spectrum Collection	1.94334	0.453355	-0.229509	1.48734	-1.65587	0.166219	-1.33455	-0.303801	0.986601	-1.46497	-1.06752	-0.0707759
WT_parachlorophenol -- 01500460	MicroSource Spectrum Collection	2.84197	-0.624428	-0.203732	2.46265	-1.62845	-2.02682	0.479291	-1.91074	1.48484	0.262567	-0.177775	-2.88699
WT_pargyline hydrochloride -- 01500462	MicroSource Spectrum Collection	-0.356828	0.401896	0.0611776	-0.340453	0.289236	0.251274	0.262388	0.976527	-0.961814	0.539259	-0.0480066	0.40944
WT_penicillamine -- 01500464	MicroSource Spectrum Collection	-0.46531	0.243303	0.165059	-0.413191	0.278228	-0.0447918	0.11315	-0.325136	0.861438	0.347865	0.0170052	0.322812
WT_penicillin g potassium -- 01500465	MicroSource Spectrum Collection	-0.0230338	0.583452	-0.217419	0.22541	-0.319679	0.00879541	-0.0467049	0.519177	-0.663113	0.0699738	-0.594043	-0.0150719
WT_penicillin v potassium -- 01500467	MicroSource Spectrum Collection	0.536702	0.12587	0.0454118	0.419039	-1.02676	0.862802	0.301917	-0.0194852	0.177856	0.115688	-1.31731	0.215585
WT_phenacemide -- 01500472	MicroSource Spectrum Collection	0.793115	-0.191807	0.772379	0.492771	-1.04715	0.0716344	0.916568	-0.4655	0.37289	1.00373	-0.668652	-0.585601
WT_phenazopyridine hydrochloride -- 01500473	MicroSource Spectrum Collection	0.902474	-0.752328	0.138625	0.723089	-1.20895	0.993586	-0.88465	-0.804735	0.638477	-1.01	-0.813308	0.122766
WT_phenelzine sulfate -- 01500476	MicroSource Spectrum Collection	1.48278	0.374803	0.136914	1.19904	-1.19017	-0.421927	0.830144	-0.444106	0.12265	0.879386	-0.294855	-0.680475
WT_phenindione -- 01500477	MicroSource Spectrum Collection	0.491831	0.0954858	-0.362584	0.526916	-0.4152	-0.611174	0.596217	0.536301	0.449924	-0.014297	0.170882	-1.00119
WT_pheniramine maleate -- 01500478	MicroSource Spectrum Collection	0.686092	0.253931	0.21699	0.509834	-0.845557	-0.158468	1.30998	0.530146	0.382447	1.39884	-1.74422	-0.809493
WT_phenolphthalein -- 01500480	MicroSource Spectrum Collection	2.04809	1.63037	-1.78341	1.78642	-1.9743	-0.305287	0.760742	0.455657	-2.75607	0.83378	-0.251183	0.124414
WT_phenylbutazone -- 01500482	MicroSource Spectrum Collection	0.758065	-0.363439	-1.3185	0.639981	-1.61841	0.430451	-0.642535	2.08527	-2.18358	-0.364856	-0.575329	0.663868
WT_phenylephrine hydrochloride -- 01500483	MicroSource Spectrum Collection	0.65962	0.110039	-0.404032	0.554023	-0.758125	-0.379492	0.308727	-0.932706	0.746793	0.251812	-0.289877	-0.412221
WT_phenylpropanolamine hydrochloride -- 01500484	MicroSource Spectrum Collection	2.37783	-1.24864	-0.322757	1.96758	-2.45239	-0.531789	0.28263	0.189225	-0.594463	0.317925	-0.257816	-0.195288
WT_phenytoin sodium -- 01500485	MicroSource Spectrum Collection	0.865866	-0.82267	1.24005	0.485738	-1.50557	0.129384	0.373218	-0.500917	1.78656	0.280785	-0.895529	-0.129624
WT_physostigmine salicylate -- 01500486	MicroSource Spectrum Collection	0.134062	0.308224	1.56034	-0.145253	0.671082	0.0301658	1.25197	1.81326	-0.79539	1.41952	0.103543	-0.902923
WT_pilocarpine nitrate -- 01500487	MicroSource Spectrum Collection	1.6596	2.05272	-0.443484	1.57037	-0.648209	-0.745324	1.28356	0.409115	0.422548	1.08236	0.886187	-0.583027
WT_pindolol -- 01500488	MicroSource Spectrum Collection	-0.180542	-0.755302	-0.400949	0.0699575	1.20024	-0.907175	0.385246	-0.045939	0.169212	0.581785	0.437289	-0.233177
WT_piperacillin sodium -- 01500489	MicroSource Spectrum Collection	0.11424	-0.380086	-0.793551	0.112325	1.75739	-1.03593	0.605946	-0.78584	-0.488801	0.302184	0.933719	-0.545821
WT_piperazine -- 01500490	MicroSource Spectrum Collection	-0.253972	-0.80709	-0.17365	-0.329475	1.47819	-0.88451	0.495852	0.909575	-0.836516	0.436118	0.675469	-1.06632
WT_piroxicam -- 01500491	MicroSource Spectrum Collection	0.807128	0.024613	1.80168	0.398233	-1.53654	1.1344	0.495999	0.948926	0.691151	0.312239	-0.64855	0.436306
WT_polymyxin b sulfate -- 01500492	MicroSource Spectrum Collection	1.14707	-0.296317	0.122781	0.767082	-1.31011	-0.197862	0.859932	1.76205	-0.693265	0.726664	-0.037264	-0.69158
WT_praziquantel -- 01500494	MicroSource Spectrum Collection	0.937418	0.196179	-1.19115	1.08015	-2.901	0.180552	-1.01513	-0.331956	1.37096	-0.741222	-0.666586	-0.197785
WT_prazosin hydrochloride -- 01500495	MicroSource Spectrum Collection	1.40256	0.800922	-1.01761	1.24737	-1.81262	-0.794786	0.540871	0.662625	-0.105686	0.370792	-0.448413	-1.11829
WT_prednisolone -- 01500496	MicroSource Spectrum Collection	-0.207797	-0.584611	0.0107508	-0.216294	1.45377	-0.751305	0.146131	-0.499748	-0.205541	0.191	0.76781	0.362266
WT_prednisolone acetate -- 01500497	MicroSource Spectrum Collection	-0.627585	-1.52171	1.01698	-1.1753	0.902049	-0.422935	-0.407501	-0.629254	0.223897	-0.445201	0.0643253	-0.0517269
WT_prednisone -- 01500499	MicroSource Spectrum Collection	-0.241493	0.596427	0.462914	-0.263448	-0.239765	0.684936	0.738829	1.37205	-0.171324	0.672589	-0.756396	0.207085
WT_primaquine diphosphate -- 01500500	MicroSource Spectrum Collection	1.1317	1.61257	-2.70604	1.37035	-0.418839	-0.353373	0.831242	-1.01458	-0.478858	0.607368	0.571679	-0.693127
WT_primidone -- 01500501	MicroSource Spectrum Collection	0.985973	0.489313	-1.33547	1.17208	-0.482467	-0.794245	0.214156	-0.0117252	0.637406	0.370205	0.231095	-1.36595
WT_probenecid -- 01500502	MicroSource Spectrum Collection	0.427659	-0.521893	1.04037	0.322837	-0.441592	0.310891	0.420418	0.280292	0.622104	0.42686	-0.731231	-0.00108766
WT_procainamide hydrochloride -- 01500503	MicroSource Spectrum Collection	0.0596407	-0.243134	0.47416	-0.0535263	0.151486	0.899091	-0.525807	1.74982	0.445784	-0.478878	-0.27988	0.103179
WT_procaine hydrochloride -- 01500504	MicroSource Spectrum Collection	-1.7423	-1.06874	3.15343	-1.9642	0.826164	1.99269	0.128261	0.779882	0.283025	-0.0243632	-0.898203	1.25362
WT_prochlorperazine edisylate -- 01500505	MicroSource Spectrum Collection	1.05978	2.53957	-2.25108	0.967444	-1.73217	-0.376557	0.0507518	-0.0822541	1.06475	0.0134005	-0.225455	-0.238646
WT_procyclidine hydrochloride -- 01500507	MicroSource Spectrum Collection	1.35598	-0.170719	-1.0474	0.994467	-0.784775	-0.670837	0.79038	0.712931	-1.08045	0.845683	0.0290584	-0.421399
WT_progesterone -- 01500508	MicroSource Spectrum Collection	1.22234	-0.0899564	0.42586	1.11198	-0.921095	-1.24151	1.7505	-0.520157	-0.443374	1.72121	-0.15767	-1.52534
WT_promazine hydrochloride -- 01500509	MicroSource Spectrum Collection	1.15777	2.24535	-3.65284	1.23318	0.0742017	-1.08676	0.645674	-2.1273	-1.12276	0.575592	0.974865	-0.563135
WT_promethazine hydrochloride -- 01500510	MicroSource Spectrum Collection	-0.255694	-1.70568	1.13279	-0.380468	0.801747	-0.277127	0.119819	-0.708348	1.09604	0.0240545	0.251824	-0.453547
WT_propantheline bromide -- 01500511	MicroSource Spectrum Collection	1.92498	-0.405343	-0.630113	1.52203	-1.26208	-0.979285	0.958134	0.673774	-0.180267	0.841787	0.0348545	-0.687643
WT_dexpropranolol hydrochloride -- 01500514	MicroSource Spectrum Collection	0.682617	-0.712511	0.512459	0.508196	-0.167765	-0.0376996	0.829664	0.1164	0.558087	0.835005	0.0772799	-0.349328
WT_propylthiouracil -- 01500515	MicroSource Spectrum Collection	0.660949	0.665942	-0.897749	0.782848	0.0547272	-1.27478	0.856016	0.910806	-0.604615	0.782443	0.358093	-1.7093
WT_pseudoephedrine hydrochloride -- 01500516	MicroSource Spectrum Collection	-0.815145	-0.891266	0.826379	-0.642399	0.519094	0.899867	0.178819	-0.0796918	-0.743797	0.13728	-0.229965	0.330308
WT_pyrantel pamoate -- 01500517	MicroSource Spectrum Collection	-1.42113	1.30686	-1.25916	-0.800144	0.410506	0.434255	-0.811537	-0.0566253	-1.13913	-0.59707	-0.161972	0.3632
WT_pyrazinamide -- 01500518	MicroSource Spectrum Collection	-0.512468	-0.835646	0.81242	-0.58327	0.744465	0.616418	-0.202356	0.786345	-0.295447	-0.0260387	0.114238	0.702191
WT_pyrilamine maleate -- 01500519	MicroSource Spectrum Collection	0.728105	0.485279	0.232749	0.326519	-2.03913	0.00412348	0.342347	1.04579	0.530249	0.20003	-1.20679	-0.426535
WT_pyrimethamine -- 01500520	MicroSource Spectrum Collection	2.90678	0.943088	-1.58421	2.59957	-1.58167	-0.334991	1.67822	0.689779	-0.673122	1.67862	-0.10593	-0.843094
WT_pyrvinium pamoate -- 01500521	MicroSource Spectrum Collection	-0.302271	2.51297	-3.61695	0.647328	0.297317	-0.830587	-0.798316	-1.1292	-1.19943	-0.565519	0.704316	1.68491
WT_quinacrine hydrochloride -- 01500522	MicroSource Spectrum Collection	-1.02516	-1.74723	0.563883	-1.14625	1.24347	0.617991	-1.03007	0.357511	1.54557	-0.706886	-0.032057	0.150719
WT_quinidine gluconate -- 01500523	MicroSource Spectrum Collection	-0.0287459	-1.15758	0.964087	-0.147947	-0.718516	0.494203	0.132116	2.09511	-0.746971	-0.0431344	-0.824943	0.497186
WT_quinine sulfate -- 01500524	MicroSource Spectrum Collection	0.290967	1.12226	-0.63746	0.360614	0.817084	-0.621888	0.798733	-1.24776	0.0356517	0.635996	0.139831	-0.433314
WT_racephedrine hydrochloride -- 01500525	MicroSource Spectrum Collection	0.529337	-1.18755	0.446648	0.34773	0.6212	-0.993312	0.590527	-0.0341116	-0.104288	0.550364	0.486583	-1.21365
WT_reserpine -- 01500526	MicroSource Spectrum Collection	0.899093	-0.944302	1.21361	0.545163	-0.550627	0.393096	0.99235	2.3951	-1.1488	0.90058	-0.0761882	0.0280573
WT_resorcinol -- 01500527	MicroSource Spectrum Collection	0.836111	-0.549961	-1.45189	0.73895	-0.534583	-0.249501	-0.0366082	-1.2362	0.172207	0.0190948	0.609869	-0.647985
WT_rifampin -- 01500529	MicroSource Spectrum Collection	-0.0133027	-0.406483	1.79305	-0.186711	0.0761603	0.300542	0.421654	0.144795	0.600256	0.397238	-0.153538	-0.0129604
WT_roxarsone -- 01500530	MicroSource Spectrum Collection	-0.185553	-0.204593	0.385097	0.0242839	0.183761	-0.347835	0.196791	-0.58929	0.0688716	0.0674465	-0.0218616	-0.239032
WT_salicyl alcohol -- 01500531	MicroSource Spectrum Collection	1.54629	-0.173226	-1.22118	1.35386	-0.835367	-1.38478	0.559202	0.822836	-0.972394	0.608182	0.132943	-1.26799
WT_salicylamide -- 01500532	MicroSource Spectrum Collection	0.709174	2.23497	-2.17049	0.748957	0.577774	-1.67751	0.978528	-0.952973	-0.327615	0.772629	0.512877	-1.12355
WT_sodium salicylate -- 01500533	MicroSource Spectrum Collection	0.359102	0.234921	-0.237273	0.36463	0.288285	-0.300576	-0.145031	0.609305	0.175198	-0.103999	-0.121347	-0.10416
WT_scopolamine hydrobromide -- 01500534	MicroSource Spectrum Collection	0.190497	0.0247629	-0.0377463	0.156584	0.653411	-0.469401	0.422001	-1.02907	-0.205895	0.409383	0.469286	-0.475526
WT_sisomicin sulfate -- 01500536	MicroSource Spectrum Collection	0.36783	-0.0519175	-0.0884989	0.469295	-0.232742	-0.46337	0.301384	-0.811685	1.38289	0.080051	-0.054965	-0.212155
WT_spectinomycin hydrochloride -- 01500538	MicroSource Spectrum Collection	0.797487	-0.36414	-0.0551256	0.361328	0.252311	-0.488881	0.289598	-0.797379	1.55967	0.109391	-0.221882	-0.534389
WT_spironolactone -- 01500539	MicroSource Spectrum Collection	0.464389	1.64086	-1.04841	0.405472	-1.37057	-0.299203	0.456877	0.363676	-0.542979	0.407506	-0.417991	-0.343323
WT_streptomycin sulfate -- 01500541	MicroSource Spectrum Collection	0.84026	-0.227279	0.635502	0.461867	-1.52068	0.444332	0.33792	1.525	-0.538479	0.326111	-0.573801	0.25702
WT_streptozosin -- 01500543	MicroSource Spectrum Collection	0.0898672	0.372253	-0.575186	0.0778916	-0.0388987	0.367875	0.3252	1.38824	0.314398	0.389656	-0.681471	0.624217
WT_sulfabenzamide -- 01500544	MicroSource Spectrum Collection	-0.361828	-0.119642	0.792641	-0.278739	-0.539392	-0.15645	0.0472158	0.14471	0.272165	-0.0667674	-0.344951	-0.0521973
WT_sulfacetamide -- 01500545	MicroSource Spectrum Collection	0.0357517	-0.527844	1.37633	-0.205924	0.0422193	0.479076	0.581882	0.893787	-1.34088	0.640759	-0.180283	-0.135647
WT_sulfadiazine -- 01500546	MicroSource Spectrum Collection	1.89064	0.440038	-0.418351	1.37171	-1.08876	0.00177145	1.63067	1.65408	-0.674355	1.39535	-0.488996	-0.828258
WT_sulfamerazine -- 01500547	MicroSource Spectrum Collection	-0.355004	-0.100637	-0.550082	-0.126383	0.870583	-0.0118195	-0.363747	-0.101614	-1.12292	-0.468772	0.384859	0.522718
WT_sulfamethazine -- 01500548	MicroSource Spectrum Collection	1.83108	0.0784717	-1.76706	1.75243	-1.7535	-0.662415	0.405742	-0.419871	1.39679	0.310837	-0.30764	-0.839737
WT_sulfamethizole -- 01500549	MicroSource Spectrum Collection	0.193394	0.481705	-1.92235	0.383722	-0.683264	-0.694002	0.0255742	-0.0537313	0.630675	-0.219953	0.0175357	-0.860472
WT_sulfamethoxazole -- 01500550	MicroSource Spectrum Collection	0.152822	-0.588153	0.191153	0.123474	0.365749	-0.211804	-0.212516	-0.166557	-0.016905	-0.210561	0.0152533	0.211432
WT_sulfapyridine -- 01500551	MicroSource Spectrum Collection	0.094001	0.626201	-1.55783	0.295814	-0.21366	-0.0267635	4.89839	-0.780316	-2.80065	4.03867	-1.39169	0.336698
WT_sulfasalazine -- 01500552	MicroSource Spectrum Collection	0.134919	0.186507	-1.29028	0.256255	-0.444356	-0.0502572	0.20173	-0.427634	0.578316	0.0633752	-0.0371223	-0.301201
WT_sulfathiazole -- 01500553	MicroSource Spectrum Collection	1.5398	0.348544	-1.22897	1.31926	-1.96476	-0.240333	0.410493	0.125889	2.22457	0.324972	-0.481201	-0.529906
WT_sulfinpyrazone -- 01500554	MicroSource Spectrum Collection	-0.0674395	0.619979	0.449118	-0.175819	0.730775	-0.76652	0.383784	0.483288	0.44803	0.515071	0.476567	-0.607286
WT_sulfisoxazole -- 01500555	MicroSource Spectrum Collection	1.33493	-0.0718543	-1.13901	1.11349	0.00397159	-0.302083	0.626653	0.498535	-0.905399	0.581183	-0.048408	-0.27652
WT_sulindac -- 01500556	MicroSource Spectrum Collection	-0.0861429	-1.15772	0.866119	-0.41907	1.5719	-0.59777	0.866668	-1.26389	-0.502015	0.843107	0.329673	-0.534845
WT_tamoxifen citrate -- 01500557	MicroSource Spectrum Collection	0.695349	-0.536986	0.62805	0.563707	-1.35944	-0.398683	0.460355	1.05212	0.0258793	0.397212	-0.775622	-0.704564
WT_terbutaline hemisulfate -- 01500558	MicroSource Spectrum Collection	-0.0393237	0.363974	0.231908	-0.0735322	1.78517	0.0728338	-0.299192	1.67308	-0.987494	-0.203093	0.0456998	-0.24162
WT_tetracaine hydrochloride -- 01500564	MicroSource Spectrum Collection	1.6886	0.86016	-0.396873	1.12433	-0.994939	-0.747946	0.908921	1.52034	0.251414	0.763749	-0.149241	-1.04348
WT_tetracycline hydrochloride -- 01500566	MicroSource Spectrum Collection	1.08364	0.121979	0.289734	0.66514	0.222852	-0.628263	1.53298	0.230417	-0.35361	1.15057	0.172958	-1.21251
WT_tetrahydrozoline hydrochloride -- 01500567	MicroSource Spectrum Collection	-1.62915	-1.54763	1.16297	-1.54916	2.9217	0.843904	-0.264716	0.59019	-0.390188	-0.23421	0.516386	1.37814
WT_theophylline -- 01500568	MicroSource Spectrum Collection	0.752988	0.624283	-1.82474	1.16898	-0.706756	-0.687998	0.0524262	1.01223	0.209359	0.25001	0.19204	-0.0998388
WT_thiabendazole -- 01500570	MicroSource Spectrum Collection	-0.353114	0.601005	-1.35397	-0.167014	-0.530032	0.19224	-0.165564	-0.760377	-0.00370792	-0.0791128	-0.126736	1.10667
WT_thimerosal -- 01500572	MicroSource Spectrum Collection	0.210511	-0.430259	-1.70394	0.549487	1.30103	0.856537	1.83034	-2.4661	-0.810754	1.75193	1.01651	2.92872
WT_thioguanine -- 01500573	MicroSource Spectrum Collection	0.868534	0.90737	-3.25236	1.11961	-3.45043	-0.938087	-0.551404	-0.297544	-1.23712	-0.481133	-0.545866	-1.07744
WT_thioridazine hydrochloride -- 01500575	MicroSource Spectrum Collection	1.30149	-0.0125772	1.49399	0.565198	-2.51593	1.29024	1.20245	1.11339	0.578641	1.13483	-0.983176	0.145422
WT_thiothixene -- 01500576	MicroSource Spectrum Collection	0.471478	-0.250006	0.787937	0.137588	-2.07635	-0.0987155	-0.27919	0.67791	0.374205	-0.232063	-0.843632	-0.212967
WT_timolol maleate -- 01500578	MicroSource Spectrum Collection	-0.821659	-1.20404	1.91744	-1.21217	2.74404	0.226538	0.196996	0.95499	-0.956336	0.339201	0.059616	0.280398
WT_tobramycin -- 01500579	MicroSource Spectrum Collection	-0.308979	-0.680605	-0.0254421	-0.357452	0.300649	-0.668605	0.333531	-0.391088	0.935039	0.260629	0.249173	-0.410334
WT_tolazoline hydrochloride -- 01500580	MicroSource Spectrum Collection	0.0423492	1.22719	-1.15411	0.14476	0.25083	-0.513715	0.437557	0.615825	-8.32796e-06	0.405702	-0.545295	-0.599036
WT_tolbutamide -- 01500581	MicroSource Spectrum Collection	0.261441	0.652663	0.399075	0.0405646	0.696546	-0.145874	-0.0346456	0.783296	-0.811601	0.123736	-0.321916	0.205936
WT_tolmetin sodium -- 01500582	MicroSource Spectrum Collection	0.707831	0.635416	0.475934	0.601562	0.00826401	0.395265	0.832068	1.19792	0.074911	0.740733	-0.219124	0.273387
WT_tolnaftate -- 01500583	MicroSource Spectrum Collection	1.82659	0.0628637	-1.76255	1.98706	-1.44142	-1.8463	0.124147	-1.27315	-0.751246	0.0571297	0.14409	-0.793692
WT_tranylcypromine sulfate -- 01500584	MicroSource Spectrum Collection	0.315436	0.0906585	0.957068	-0.19144	-0.370346	1.02863	0.357899	1.6161	-0.252281	0.258728	-1.09444	0.503536
WT_triacetin -- 01500585	MicroSource Spectrum Collection	2.02942	1.51624	-2.88353	2.55467	-2.10136	-0.374217	0.183835	1.62955	-0.965084	0.47863	-0.308587	-0.567355
WT_triamcinolone -- 01500586	MicroSource Spectrum Collection	-0.00220065	-4.27236	0.675087	-0.153688	1.37708	-1.19562	0.420832	-2.40613	1.26731	-0.00937997	2.73338	0.481425
WT_triamcinolone acetonide -- 01500587	MicroSource Spectrum Collection	1.90347	-1.02792	0.0791906	1.99333	-0.460075	-1.63305	1.66417	0.254724	-0.337039	1.64655	0.575057	-1.3335
WT_triamcinolone diacetate -- 01500588	MicroSource Spectrum Collection	-1.44308	-2.32238	1.12697	-1.83389	0.761444	-0.0916435	-2.09775	-1.71241	0.790056	-2.20789	-0.417285	0.190441
WT_triamterene -- 01500589	MicroSource Spectrum Collection	1.29591	-0.0751392	-1.77865	1.18493	-0.0841975	-2.62476	2.01517	-1.24391	0.208207	1.87959	1.00362	-1.22717
WT_trichlormethiazide -- 01500590	MicroSource Spectrum Collection	-0.127527	-1.56499	-1.65982	0.473668	1.3545	-2.13344	0.945476	-1.39582	-0.803771	0.930979	1.60393	-1.20654
WT_trifluoperazine hydrochloride -- 01500591	MicroSource Spectrum Collection	-0.291808	-0.923585	0.0698681	-0.0346072	2.65411	-1.37784	0.949056	-0.880971	0.521467	0.999911	0.817237	-1.61478
WT_trihexyphenidyl hydrochloride -- 01500592	MicroSource Spectrum Collection	0.371395	0.598535	0.170109	0.61698	-0.59242	0.800437	-0.460542	0.572487	-0.5856	-0.32596	-0.506942	0.658788
WT_trimeprazine tartrate -- 01500593	MicroSource Spectrum Collection	-1.08478	-0.463174	0.926913	-1.07774	0.00754464	2.38372	-1.56231	-0.352505	2.20858	-1.99352	-0.0270373	2.37493
WT_trimethobenzamide hydrochloride -- 01500594	MicroSource Spectrum Collection	1.10197	0.594135	-0.560189	0.763094	-0.664781	-0.158852	0.650161	1.22504	-0.581571	0.553742	-0.156453	-0.428938
WT_trimethoprim -- 01500595	MicroSource Spectrum Collection	1.66713	-0.725639	0.00765172	1.0005	-1.70423	-0.774083	0.40636	-0.605032	0.864002	0.221164	-0.0611576	-0.347945
WT_trioxsalen -- 01500596	MicroSource Spectrum Collection	0.539671	0.850206	-0.179079	0.419079	0.70035	0.0904783	1.08829	2.40155	-2.09067	1.08014	0.361978	0.217332
WT_tripelennamine citrate -- 01500597	MicroSource Spectrum Collection	0.567664	-0.192343	-0.102975	0.260092	-0.171986	0.109716	0.14197	-0.770229	-0.308787	-0.111527	-0.276317	-0.257443
WT_triprolidine hydrochloride -- 01500598	MicroSource Spectrum Collection	-0.777748	-0.0453723	0.388857	-0.604233	0.819189	0.383643	-0.298599	0.623453	-0.238335	-0.153326	-0.0110293	0.10619
WT_tropicamide -- 01500599	MicroSource Spectrum Collection	1.04488	-0.286971	-1.62895	1.13355	-0.942354	-0.650342	0.234035	-0.533486	0.252208	-0.0558879	-0.136465	-0.650688
WT_tryptophan -- 01500600	MicroSource Spectrum Collection	-0.236677	0.123413	0.186331	-0.0838394	1.11324	-0.471651	0.720497	0.336448	-0.137645	0.612653	0.589462	-0.295486
WT_tuaminoheptane sulfate -- 01500601	MicroSource Spectrum Collection	0.398473	0.121058	-0.105283	0.456536	-0.223792	-0.71643	0.483175	0.530731	-0.288643	0.524767	-0.470777	-0.925078
WT_tubocurarine chloride -- 01500602	MicroSource Spectrum Collection	0.414947	1.20278	-1.31702	0.684275	-0.714659	-0.116313	-0.37546	0.682249	0.0774462	-0.332732	0.395128	-0.235828
WT_tyrothricin -- 01500603	MicroSource Spectrum Collection	-2.09629	2.59741	-3.5926	-0.516048	0.636262	-1.1925	-2.36094	1.2356	-1.72403	-2.0615	-0.261202	2.09446
WT_urea -- 01500604	MicroSource Spectrum Collection	1.2202	-1.54733	0.446066	0.498748	-1.2313	-0.28843	0.148887	-1.2619	1.11402	-0.010801	-0.213973	-0.633744
WT_ursodiol -- 01500605	MicroSource Spectrum Collection	0.781204	-0.612753	0.599687	0.4928	-0.153411	0.0922141	0.834905	0.722009	-0.911783	0.615363	-0.556505	0.182325
WT_valproate sodium -- 01500606	MicroSource Spectrum Collection	0.580483	-0.787465	0.931259	0.435683	0.27168	-0.785621	0.770947	-0.521234	0.147826	0.792741	0.794173	-1.33945
WT_vancomycin hydrochloride -- 01500607	MicroSource Spectrum Collection	0.25088	0.0147123	-0.901057	0.30884	0.368817	-0.132173	0.306091	-0.351311	-0.693763	0.263916	0.315237	-0.168767
WT_vidarabine -- 01500609	MicroSource Spectrum Collection	1.40259	-0.30973	-0.517879	1.37161	-0.950375	-0.843315	1.4622	-0.0717451	0.540767	1.22876	-0.282502	-1.03599
WT_vinblastine sulfate -- 01500611	MicroSource Spectrum Collection	2.55727	1.03406	-9.40381	4.16192	3.63992	2.25601	9.7184	6.25057	-15.2786	10.2007	6.4278	11.8648
WT_warfarin -- 01500613	MicroSource Spectrum Collection	-0.267588	-1.76945	0.47558	-0.0392016	-0.661153	-0.900061	0.326731	-0.786496	1.02873	0.25661	-0.170345	-1.10998
WT_xylometazoline hydrochloride -- 01500614	MicroSource Spectrum Collection	0.685642	0.183635	0.397013	0.190752	-0.439476	-1.81979	0.984787	-0.266289	-0.412833	0.873047	-0.109407	-2.1928
WT_zomepirac sodium -- 01500615	MicroSource Spectrum Collection	0.737536	0.427792	0.141216	0.417681	-0.669968	0.234149	0.152721	-0.708445	-0.550147	0.187409	-0.34227	-0.225323
WT_acetarsol -- 01500616	MicroSource Spectrum Collection	1.1317	0.511028	1.12248	0.714146	-1.17722	-0.138469	1.01907	1.27268	0.0713895	0.727406	-0.804986	-0.676908
WT_acriflavinium hydrochloride -- 01500618	MicroSource Spectrum Collection	0.485048	0.0127561	-0.318521	0.357892	0.0663421	0.918961	-0.313287	-0.990246	0.142629	-0.182592	0.762099	2.22669
WT_aminopyrine -- 01500621	MicroSource Spectrum Collection	-0.499075	-1.2339	2.46035	-0.67843	-0.356856	0.929771	0.379357	2.30819	-0.870374	0.343978	-1.017	0.519736
WT_broxyquinoline -- 01500623	MicroSource Spectrum Collection	-1.34551	-1.11089	-1.61062	-0.940932	0.307486	-0.403671	-0.20505	-1.33428	-0.977561	-0.373747	0.797121	0.309218
WT_carnitine (dl) hydrochloride -- 01500624	MicroSource Spectrum Collection	2.21689	1.74403	-3.0038	2.92982	-0.668032	-1.18495	0.477421	-0.468081	0.308902	0.386357	2.02212	0.0392295
WT_dichlorophene -- 01500626	MicroSource Spectrum Collection	0.747366	0.654002	0.725801	0.69076	-0.536756	0.555851	-1.23369	-1.66983	1.43096	-1.06513	-0.225252	1.3135
WT_flopropione -- 01500629	MicroSource Spectrum Collection	-0.542743	0.438975	-0.0242853	-0.458276	0.15764	0.740698	-0.930698	0.0269747	0.159876	-1.0094	0.569637	0.56322
WT_mecysteine hydrochloride -- 01500636	MicroSource Spectrum Collection	0.862741	1.14835	-1.27153	0.835467	0.0428648	-0.00103612	1.004	-0.139385	0.216497	1.13845	0.611807	-0.220367
WT_merbromin -- 01500637	MicroSource Spectrum Collection	-0.183406	0.556612	-0.157209	-0.0360085	0.734578	0.476474	-0.0371516	-0.91327	-0.0214081	-0.0952784	0.963487	1.10556
WT_octopamine hydrochloride -- 01500639	MicroSource Spectrum Collection	2.16323	0.496737	-0.801839	2.0856	-0.876368	0.11666	0.576537	-0.361956	-0.143808	0.37872	1.85784	0.565288
WT_phenacetin -- 01500642	MicroSource Spectrum Collection	1.76566	0.630206	-0.835419	1.42663	-0.977496	-0.381336	0.753592	0.449126	0.55738	0.767262	-0.174436	-0.37829
WT_phenethicillin potassium -- 01500643	MicroSource Spectrum Collection	0.472317	0.637043	-1.42296	0.609462	0.324227	-0.623298	0.619563	-0.724113	1.50817	0.359778	0.224713	-0.936518
WT_phenylmercuric acetate -- 01500644	MicroSource Spectrum Collection	-6.37649	-15.1388	11.5108	-6.80602	26.2017	-6.46556	-3.14679	-3.36864	-3.15253	-3.82818	1.99371	-2.73828
WT_pregnenolone -- 01500645	MicroSource Spectrum Collection	2.9618	1.31307	-0.974896	2.83888	-1.24203	-1.19748	2.70627	0.578086	-1.35905	2.54886	0.149299	-1.05594
WT_sulfanilamide -- 01500646	MicroSource Spectrum Collection	1.34047	-0.319034	-0.800817	0.79005	-0.688298	-0.639703	1.75281	0.825187	-1.0543	1.39923	-0.477519	-0.446823
WT_vincamine -- 01500647	MicroSource Spectrum Collection	3.56397	-0.367446	1.26771	2.70426	-2.6739	0.378592	1.12018	-0.152677	2.19148	0.708335	-0.443876	-0.512698
WT_azelaic acid -- 01500648	MicroSource Spectrum Collection	1.05098	-0.113645	-0.494063	0.82127	-1.01271	-0.639594	0.518923	-0.393932	-0.730961	0.408536	-0.342097	-0.529706
WT_theobromine -- 01500649	MicroSource Spectrum Collection	-0.132041	-2.29147	2.51376	-0.698033	0.147789	1.03693	0.591402	0.685408	-1.01385	0.71573	-0.445978	0.416243
WT_strychnine -- 01500651	MicroSource Spectrum Collection	1.65615	0.0673904	-1.61488	1.58225	-1.72179	-0.916651	0.106	-1.48606	2.20079	-0.0469772	-0.193535	-1.02044
WT_aconitine -- 01500655	MicroSource Spectrum Collection	-1.38546	-0.35711	2.81831	-1.80009	1.83827	1.28327	1.09344	1.12836	-0.36012	1.24664	-0.540462	0.680341
WT_ajmaline -- 01500656	MicroSource Spectrum Collection	0.23752	3.29056	-1.75607	0.400126	0.0524719	0.630302	-0.204882	-0.459198	0.016901	-0.256038	1.80702	1.49916
WT_hydroquinidine -- 01500657	MicroSource Spectrum Collection	0.318494	1.60692	-0.756214	0.370267	-0.458566	0.871115	0.202134	1.16714	-1.12338	0.15981	-0.37703	1.09372
WT_yohimbine hydrochloride -- 01500663	MicroSource Spectrum Collection	0.793547	-0.102443	-0.682477	0.376822	0.329624	-0.968258	0.363164	-0.354934	0.236047	0.327191	0.738883	-1.12243
WT_acebutolol hydrochloride -- 01500665	MicroSource Spectrum Collection	0.419125	0.290787	-0.210715	0.413833	0.300232	-0.676806	1.18005	-0.401428	-1.02312	1.06954	0.547244	-0.951098
WT_acemetacin -- 01500666	MicroSource Spectrum Collection	0.772764	0.686995	-1.57073	0.69786	-0.0543114	-0.979867	1.50274	-0.818227	1.29271	1.17372	0.9672	-1.14306
WT_adenosine phosphate -- 01500667	MicroSource Spectrum Collection	1.63885	0.778003	-1.70357	1.92739	-1.04875	-1.09673	0.164665	-0.595067	-0.333711	0.498192	0.701992	-0.45261
WT_ketotifen fumarate -- 01500668	MicroSource Spectrum Collection	1.17934	0.0713254	0.161079	0.816	-1.41987	-0.311447	0.550036	0.951073	0.187101	0.2693	-0.562241	-0.619296
WT_benfluorex hydrochloride -- 01500669	MicroSource Spectrum Collection	1.95804	2.37049	-2.94594	2.21186	-0.749315	-0.72184	0.652317	-0.255376	0.0768512	0.356396	0.373288	-0.56589
WT_betahistine hydrochloride -- 01500670	MicroSource Spectrum Collection	1.5509	2.47646	0.0992886	1.01609	-0.862956	-1.42656	1.2579	-0.0703983	0.372055	1.05174	-0.437025	-1.12623
WT_quercetin -- 01500672	MicroSource Spectrum Collection	0.704938	0.629307	-1.26798	0.772299	2.31277	-0.115825	1.60657	-0.757305	-0.266269	1.63293	6.32045	1.68221
WT_molsidomine -- 01500673	MicroSource Spectrum Collection	1.23918	1.1046	-0.470114	1.04049	0.625782	-1.337	0.691181	0.43195	0.401154	0.582993	-0.429503	-1.59468
WT_mycophenolic acid -- 01500674	MicroSource Spectrum Collection	-1.51405	-0.795925	-1.3682	-0.634405	2.92412	0.362138	-0.853789	1.19928	-3.95139	-0.845303	1.78026	1.00428
WT_oleandomycin phosphate -- 01500675	MicroSource Spectrum Collection	-0.0136786	-1.17324	2.36013	-0.193611	-0.903742	0.854384	0.105527	0.0712313	-0.135814	-0.0844543	-1.14421	0.348793
WT_ouabain -- 01500676	MicroSource Spectrum Collection	-2.92397	-2.54451	-6.78984	-2.37927	24.328	5.7403	10.6574	5.14996	-18.4486	10.7626	9.16024	20.0768
WT_albuterol (+/-) -- 01500677	MicroSource Spectrum Collection	0.710466	0.957395	0.262451	0.492612	-1.10383	-0.519255	0.306613	0.287802	-0.567121	0.35277	-0.126302	-0.561278
WT_gamma-aminobutyric acid -- 01500678	MicroSource Spectrum Collection	0.272417	1.30674	-2.70399	0.666076	-0.636314	0.298315	1.15797	-0.357712	-0.380717	1.26295	0.220262	0.4611
WT_arecoline hydrobromide -- 01500680	MicroSource Spectrum Collection	0.269911	0.223253	-0.103198	0.375864	-0.000645293	-0.392727	0.711825	1.37035	-0.760349	0.713456	0.309007	-0.541996
WT_captopril -- 01500682	MicroSource Spectrum Collection	-0.727369	-1.07094	0.790512	-0.786523	1.6976	1.15492	0.576312	0.271702	0.140786	0.573791	-0.146531	0.809764
WT_cimetidine -- 01500684	MicroSource Spectrum Collection	-0.113571	0.146592	1.11041	-0.0636524	0.120794	0.0346244	0.3708	-0.400316	-0.254938	0.337828	-0.325395	-0.21405
WT_clozapine -- 01500685	MicroSource Spectrum Collection	2.21207	0.384679	-1.50424	2.05992	-1.25632	-0.864202	-0.299674	-0.598926	-0.044951	-0.386132	0.115561	-0.0837026
WT_hydrastine (1r, 9s) -- 01500687	MicroSource Spectrum Collection	1.50453	1.42803	-2.3821	1.71401	-1.3801	-0.439033	-0.0414032	-0.0716346	0.0869692	-0.0625164	-0.0401678	-0.380484
WT_kynurenic acid -- 01500688	MicroSource Spectrum Collection	1.29109	0.475776	-2.55605	1.44751	-0.664082	-1.02447	0.90532	-1.51078	1.07392	0.601899	0.40147	-0.639927
WT_lidocaine hydrochloride -- 01500689	MicroSource Spectrum Collection	1.33533	0.0648626	-1.44833	1.25363	-0.312311	-1.32546	0.303254	-1.29763	0.628674	0.290484	0.410455	-1.20907
WT_melatonin -- 01500690	MicroSource Spectrum Collection	1.24567	2.66513	-2.82429	1.52281	0.551946	-1.94325	0.716184	-2.36551	1.12469	0.86912	4.15859	0.0594704
WT_phentolamine hydrochloride -- 01500691	MicroSource Spectrum Collection	-0.295031	-0.0798793	0.206012	-0.388637	-0.0483212	-0.00714211	0.198042	0.407936	0.295606	0.0559311	-0.640395	-0.440029
WT_acetyl tyrosine ethyl ester -- 01500695	MicroSource Spectrum Collection	2.09368	1.47237	-1.98642	2.01763	-0.911644	-0.399859	0.430409	-0.107289	0.646417	0.136161	0.392748	-0.318686
WT_acetyltryptophanamide -- 01500699	MicroSource Spectrum Collection	1.67014	1.12922	-0.375552	1.66573	-1.1252	-0.831542	1.9456	-0.647397	1.0354	1.79685	-0.328635	-0.934047
WT_alanyl-dl-phenylalanine -- 01500701	MicroSource Spectrum Collection	0.772022	-1.46491	2.00782	0.463728	-0.69353	0.392867	-0.373434	0.0832694	-0.383937	-0.572865	-0.44837	0.227679
WT_acetyltryptophan -- 01500702	MicroSource Spectrum Collection	2.43721	0.477368	-0.379298	2.0486	-0.956497	-1.14889	1.93277	0.197591	0.782042	1.69763	0.604991	-0.668144
WT_acetylglutamic acid -- 01500703	MicroSource Spectrum Collection	1.67765	0.198154	-0.656426	1.47584	-0.564412	0.0767401	0.820177	-1.35106	1.09258	0.81602	0.878543	0.0566213
WT_n-acetylproline -- 01500704	MicroSource Spectrum Collection	1.7642	0.13742	0.712141	1.63936	-1.47888	-0.168578	0.667685	0.0788652	0.788346	0.531706	-0.835929	-0.31302
WT_o-benzyl-l-serine -- 01500705	MicroSource Spectrum Collection	2.76572	1.04694	-2.1796	2.4074	-0.893212	-1.00509	-0.834639	-0.382116	1.46616	-0.955918	0.673068	-1.19396
WT_arcaine sulfate -- 01500706	MicroSource Spectrum Collection	-0.255312	2.17493	-1.65204	0.19448	-0.593672	0.75391	-2.17847	-0.979269	0.378445	-2.16869	-0.433459	1.76402
WT_citropten -- 01500707	MicroSource Spectrum Collection	-0.0504987	2.36515	-3.26777	0.546764	2.99581	-0.405377	0.406	-0.996045	0.509165	0.380792	4.83495	0.951519
WT_chrysin -- 01500709	MicroSource Spectrum Collection	-0.104194	-0.132019	1.08174	-0.757287	0.587758	2.49402	0.0111004	1.56944	-1.17335	-0.0937059	1.94461	2.59739
WT_acetylphenylalanine -- 01500710	MicroSource Spectrum Collection	0.991224	0.159825	-0.846506	1.10783	-0.763997	0.570327	-0.167359	0.686282	-0.143234	-0.0181359	-0.410144	0.487644
WT_acetylglucosamine -- 01500715	MicroSource Spectrum Collection	0.218631	0.738024	-0.391915	0.148801	-0.0985494	-0.299944	1.20048	0.177431	-0.37604	1.13153	0.168495	-0.391258
WT_alanyl-dl-leucine -- 01500716	MicroSource Spectrum Collection	0.920782	0.0879028	-1.15929	0.843151	-0.191714	0.202955	0.348411	0.223142	0.0398864	0.397434	0.613073	0.104058
WT_6,4'-dihydroxyflavone -- 01500717	MicroSource Spectrum Collection	0.0759333	-0.37239	2.49824	-0.0109105	0.361049	1.95713	1.01909	-0.351813	1.98562	0.885626	0.405616	1.12602
WT_6,7-dihydroxyflavone -- 01500718	MicroSource Spectrum Collection	0.410826	0.179014	1.32193	0.476582	-0.0580016	1.21269	0.296965	-0.585454	0.310368	0.0974754	1.02858	0.763285
WT_7,2'-dihydroxyflavone -- 01500719	MicroSource Spectrum Collection	0.17812	1.6836	-0.782425	0.176268	0.421295	0.204674	-0.113184	-0.0502409	0.439548	-0.0717721	2.49047	0.388343
WT_7,4'-dihydroxyflavone -- 01500721	MicroSource Spectrum Collection	0.59189	-0.180174	2.1183	0.409708	0.247107	1.02944	1.08926	-0.295204	0.319061	0.931232	0.999732	1.03244
WT_4-methylesculetin -- 01500729	MicroSource Spectrum Collection	0.744815	-0.374977	-1.09482	0.891509	0.373907	-0.130659	1.01402	-0.656506	0.0278282	0.737767	1.13578	-0.0512104
WT_4-methyldaphnetin -- 01500730	MicroSource Spectrum Collection	0.193094	1.10279	-0.705134	0.267551	0.457868	1.18275	0.383577	-0.231499	1.00355	0.528429	2.15455	1.38548
WT_alpinetin methyl ether -- 01500733	MicroSource Spectrum Collection	-0.874366	0.993705	-0.127552	-1.01422	1.25513	0.501477	-0.521415	-1.11515	0.495697	-0.228421	2.44903	1.41051
WT_3,4'-dimethoxyflavone -- 01500734	MicroSource Spectrum Collection	2.8357	0.347692	-0.489484	2.22541	-1.7708	-0.809107	1.31755	-0.157198	1.35277	1.37025	0.00255067	-0.770402
WT_3,6-dimethoxyflavone -- 01500736	MicroSource Spectrum Collection	1.78456	2.11136	-2.16478	1.80996	-0.941088	-0.594571	1.03635	0.48898	-0.0628432	1.09966	0.591925	0.598346
WT_3,7-dimethoxyflavone -- 01500737	MicroSource Spectrum Collection	0.838944	1.02641	-2.57617	0.977705	-0.408841	0.0187033	-0.128845	-0.0597142	0.215165	0.31553	0.700454	0.625661
WT_chrysin dimethyl ether -- 01500739	MicroSource Spectrum Collection	-0.0696213	-0.699838	1.59345	-0.127531	1.28378	1.36431	1.21853	-0.167387	-0.0306534	0.982546	2.39582	1.04576
WT_6,4'-dimethoxyflavone -- 01500741	MicroSource Spectrum Collection	0.542956	1.40142	-0.998696	0.599717	0.314529	1.28728	1.19285	-0.445688	0.942079	1.00942	1.50739	1.42651
WT_naringenin -- 01500746	MicroSource Spectrum Collection	2.19055	1.33657	-0.666072	1.83097	-0.147783	-0.715298	0.876638	-0.926658	0.706254	0.802953	2.47886	0.0554408
WT_neohesperidin dihydrochalcone -- 01500750	MicroSource Spectrum Collection	0.0969988	-0.255889	-0.418401	0.11513	-0.113577	0.126934	1.20044	-0.559845	0.695313	0.862496	-0.032074	-0.0266666
WT_quercitrin -- 01500752	MicroSource Spectrum Collection	0.983261	0.369354	0.457327	0.186952	0.208098	0.950329	0.507711	-0.630385	1.05432	0.111745	1.6934	0.678429
WT_xanthurenic acid -- 01500754	MicroSource Spectrum Collection	0.387091	2.23912	-1.87697	0.857835	0.250639	0.721006	0.703603	1.15199	-0.516764	0.746205	1.22608	1.20991
WT_nalidixic acid -- 01500756	MicroSource Spectrum Collection	1.27613	1.66944	-2.69194	1.18393	-1.69362	-0.340449	0.538518	0.379591	-0.49449	0.315504	-0.218664	-0.217151
WT_lobeline hydrochloride -- 01500758	MicroSource Spectrum Collection	0.210085	1.32176	-1.41305	0.449084	0.580024	-0.756644	0.469452	-1.79493	0.262094	0.431661	2.71635	0.489317
WT_hecogenin -- 01500760	MicroSource Spectrum Collection	2.81436	0.316056	0.347345	2.67613	-0.562873	-0.179785	2.41046	-0.335914	0.985969	2.11871	2.77019	0.36819
WT_guanidine carbonate -- 01500761	MicroSource Spectrum Collection	1.21784	0.164274	-0.097623	1.03472	-0.639833	-0.350074	0.253262	-0.278996	0.533162	-0.00382651	0.373393	-0.434111
WT_rosolic acid -- 01500762	MicroSource Spectrum Collection	0.706413	1.55777	-1.4362	0.714193	-0.539877	-0.0657193	-0.133491	-1.32411	-0.131415	-0.238453	0.18312	0.154158
WT_kinetin -- 01500764	MicroSource Spectrum Collection	1.1186	1.32228	-2.41047	1.11754	0.247747	-1.33111	0.863283	-1.47383	0.51149	0.946459	2.89347	-0.502551
WT_naringin -- 01500765	MicroSource Spectrum Collection	1.18916	1.76038	-1.52283	1.24462	-0.602267	-0.896299	1.03619	-0.74657	0.367512	0.970469	1.72132	-0.156863
WT_butamben -- 01500767	MicroSource Spectrum Collection	1.27142	-1.1445	0.791572	0.781059	-1.44349	0.12461	0.566939	-0.738431	1.52887	0.61821	-0.236586	-0.199233
WT_cefaclor -- 01500771	MicroSource Spectrum Collection	0.796258	0.215203	-1.62646	0.923969	-0.00203074	-0.358108	1.15681	1.12244	-1.72178	1.5584	0.930078	-0.37404
WT_iodipamide -- 01500772	MicroSource Spectrum Collection	1.047	0.0364653	0.236034	0.8598	-0.766621	-0.581431	0.80384	-0.273172	-0.461696	0.544598	-0.362568	-0.533921
WT_levothyroxine -- 01500774	MicroSource Spectrum Collection	1.79664	0.293225	-1.63363	2.12103	-0.780817	-0.774795	0.226058	-0.850299	1.1332	0.240229	0.0775347	-0.606221
WT_tetrac -- 01500775	MicroSource Spectrum Collection	0.634624	0.76151	-0.777546	0.631024	-0.830046	0.28437	-1.20298	-2.05597	1.87412	-1.31627	0.169868	0.511836
WT_liothyronine -- 01500778	MicroSource Spectrum Collection	-0.214067	-0.834286	0.849193	-0.248027	0.335895	-0.571927	-0.312202	0.116896	0.677054	-0.162844	-0.0376516	-0.893971
WT_suprofen methyl ester -- 01500779	MicroSource Spectrum Collection	1.10332	2.64169	-2.30476	1.27301	-1.20929	-0.112152	-1.10689	-0.0278849	0.725271	-0.978493	-0.302238	0.285304
WT_allantoin -- 01500801	MicroSource Spectrum Collection	-0.294238	0.223071	-0.433954	-0.144638	1.06312	-0.532966	0.366782	0.0177962	-1.22519	0.298989	0.710829	-0.716848
WT_alloxan -- 01500802	MicroSource Spectrum Collection	0.986336	2.16629	-2.69518	1.08018	-1.19468	0.670295	-0.815322	-1.07929	-0.0238487	-1.06591	0.34978	1.3755
WT_althiazide -- 01500804	MicroSource Spectrum Collection	0.475617	0.116787	0.59858	0.273648	-2.38243	-0.37966	-0.536228	-0.293552	0.886798	-0.966927	-1.26497	-0.722677
WT_adenine -- 01500807	MicroSource Spectrum Collection	1.23111	-0.0204088	-1.5992	0.941321	-1.10444	-0.626073	-0.174551	0.586206	-0.185007	-0.144823	-0.623275	-0.824164
WT_aminacrine -- 01500810	MicroSource Spectrum Collection	0.474749	0.0398396	-0.584919	0.617787	0.959417	-0.266955	-0.253761	-0.0814123	-0.934059	-0.201892	1.41334	-0.806063
WT_berberine chloride -- 01500811	MicroSource Spectrum Collection	-0.366837	0.486042	-0.216235	-0.797633	0.347679	2.36255	-1.51318	-1.86254	1.10511	-1.64681	0.821475	2.88423
WT_bekanamycin sulfate -- 01500812	MicroSource Spectrum Collection	0.0750895	-0.93399	0.130748	-0.211614	0.557148	-0.0938933	1.10427	1.39651	-0.718463	1.02129	0.630353	0.395655
WT_budesonide -- 01500813	MicroSource Spectrum Collection	1.27756	0.750776	0.426464	1.06448	-0.0238446	-1.31426	-0.0932112	-1.38561	-0.141511	-0.450051	0.349903	0.409208
WT_cantharidin -- 01500814	MicroSource Spectrum Collection	0.590824	1.83049	-3.06986	0.796007	-0.106774	0.336729	-1.53855	0.169643	0.394952	-1.77815	1.73419	0.919025
WT_betulin -- 01500815	MicroSource Spectrum Collection	1.3106	-2.07076	3.13794	0.855966	0.370875	0.622726	0.893155	-0.672732	0.637475	0.555939	1.08405	0.734221
WT_carminic acid -- 01500817	MicroSource Spectrum Collection	0.734933	2.08062	-1.87406	1.03314	0.32681	0.567655	-0.364825	-0.373851	0.180461	-0.531559	2.00363	2.26958
WT_bergenin -- 01500819	MicroSource Spectrum Collection	0.997406	1.32726	-0.190507	0.904744	-0.0389739	0.953973	0.390199	0.28423	0.28345	0.390431	1.76845	0.870554
WT_bicuculline (+) -- 01500821	MicroSource Spectrum Collection	-0.64114	-0.506724	0.270955	-0.614533	0.287511	0.879964	-0.0770672	-0.0889328	0.830974	-0.332379	0.843959	1.0992
WT_brucine -- 01500822	MicroSource Spectrum Collection	0.2228	-0.414047	-1.21242	0.541551	0.920131	-0.401872	1.404	0.620741	-0.579394	1.04012	0.0181613	-0.200992
WT_cephalotaxine -- 01500826	MicroSource Spectrum Collection	0.880773	1.14127	-1.75882	1.21284	0.260305	-0.587452	-0.0330408	0.0411636	-0.00942183	-0.179241	2.28185	-0.124295
WT_canrenoic acid, potassium salt -- 01500828	MicroSource Spectrum Collection	0.379689	0.352906	-1.71225	0.549683	0.535562	-0.147059	-0.119285	-1.53826	-1.73695	-0.153966	0.181698	-0.0904128
WT_carylophyllene oxide -- 01500832	MicroSource Spectrum Collection	1.46083	-0.176926	0.432178	1.53867	-0.14759	-0.494146	2.12873	-0.677488	-0.0533098	1.71225	1.06475	-0.0355118
WT_ursocholanic acid -- 01500835	MicroSource Spectrum Collection	0.483102	0.79518	1.11045	0.617859	0.522538	1.00916	0.954188	0.292593	0.956404	1.05148	1.84681	1.76138
WT_cephalosporin c sodium -- 01500836	MicroSource Spectrum Collection	1.37033	1.20139	-1.3989	1.10404	-0.723898	-0.471728	0.942752	-1.22085	0.230991	0.737662	1.13415	-0.0618091
WT_chenodiol -- 01500837	MicroSource Spectrum Collection	1.23653	-0.946471	0.142835	0.992659	-1.94149	-0.513623	0.613732	-0.80302	1.20076	0.322437	-0.197888	-0.562529
WT_cholecalciferol -- 01500838	MicroSource Spectrum Collection	1.66622	0.530581	1.01155	1.05105	-2.31309	0.716849	0.868031	1.32551	-0.331043	0.702543	-1.2948	-0.0343183
WT_cinchonidine -- 01500839	MicroSource Spectrum Collection	-0.343107	-0.370687	1.54581	-0.363341	0.660668	-0.161058	0.785092	0.613138	-0.592631	0.626975	-0.237778	-0.267918
WT_cholic acid -- 01500840	MicroSource Spectrum Collection	-0.280216	2.57642	-1.71947	-0.21199	1.21199	0.232326	0.737599	-0.408396	-0.268663	0.834688	2.37431	0.596274
WT_cinchonine -- 01500841	MicroSource Spectrum Collection	0.478779	-0.149346	-0.195989	0.290659	-0.0528836	-0.748161	1.00571	0.220276	-0.178458	0.927637	0.100301	-0.663698
WT_caryophyllene [t(-)] -- 01500842	MicroSource Spectrum Collection	-0.276879	1.01095	-0.825784	-0.294618	-0.00929033	0.707378	-0.518756	0.327493	0.180217	-0.481193	0.526399	1.20527
WT_lathosterol -- 01500843	MicroSource Spectrum Collection	0.129968	0.0541151	1.41332	0.0713758	-0.011182	1.69359	0.0222457	0.000161595	0.842676	0.10867	0.375597	1.67652
WT_coenzyme b12 -- 01500844	MicroSource Spectrum Collection	-0.566407	-0.631365	-0.184102	-0.602462	1.06024	-0.176299	-0.51411	0.799243	0.613605	-0.427421	0.298327	0.015209
WT_cholesterol -- 01500847	MicroSource Spectrum Collection	0.86158	1.80949	-0.63876	0.775993	-0.44908	-0.606437	0.337001	-0.00266969	-0.134311	0.362553	-0.856927	-0.695087
WT_cholest-5-en-3-one -- 01500849	MicroSource Spectrum Collection	2.35249	0.615123	-2.36038	2.35338	-1.16045	-0.724069	-0.025446	-0.390189	0.918637	-0.160481	-0.424602	-0.924779
WT_7-oxocholesterol -- 01500854	MicroSource Spectrum Collection	0.627797	0.574657	-1.3582	0.795612	-0.203476	-0.851745	0.715465	-0.645678	0.641207	0.626409	0.174023	-0.409182
WT_citrulline -- 01500855	MicroSource Spectrum Collection	1.84911	1.10915	-1.88174	2.02016	-0.516211	-0.920585	0.827057	-0.645719	0.270999	0.568485	2.29473	0.296024
WT_chol-11-enic acid -- 01500856	MicroSource Spectrum Collection	1.65601	2.378	-2.44871	1.80509	0.0523861	-0.519075	1.70811	-1.1723	0.790042	1.52741	2.86642	0.716812
WT_bilirubin -- 01500857	MicroSource Spectrum Collection	0.373334	0.779641	-0.175977	-0.114131	0.463309	-0.107864	1.33918	-1.29877	0.0989448	1.41193	3.23726	-0.167779
WT_s-isocorydine (+) -- 01500860	MicroSource Spectrum Collection	0.636999	0.630662	-1.10914	0.907896	0.173038	0.0493252	-0.214027	-0.317338	0.00112414	-0.258815	2.39172	0.346245
WT_coralyne chloride -- 01500861	MicroSource Spectrum Collection	1.64379	0.726758	0.109778	1.57054	-0.220134	-1.13987	0.920684	0.00608166	0.499355	0.972306	0.881401	-0.870898
WT_boldine -- 01500862	MicroSource Spectrum Collection	-0.346829	1.46636	0.0610813	-0.11088	2.5611	3.73053	0.264504	-0.814023	0.691351	0.325008	6.75396	3.90191
WT_harmaline -- 01500864	MicroSource Spectrum Collection	2.97293	1.94738	-2.67354	2.97676	-1.57788	-2.70968	0.750018	-0.487015	0.915043	0.231137	2.83594	-0.40558
WT_harmalol hydrochloride -- 01500865	MicroSource Spectrum Collection	1.78201	1.14047	-1.39582	1.96656	-0.357777	-1.80758	2.14405	-0.771612	-0.258346	1.74505	2.3127	-0.543822
WT_harmane -- 01500866	MicroSource Spectrum Collection	-0.0503255	-0.523979	-0.30805	-0.398927	0.424702	1.17682	-0.356077	-0.613871	-0.0192247	-0.692601	0.512542	0.640596
WT_harmine -- 01500867	MicroSource Spectrum Collection	1.76451	0.751392	0.0916587	1.5882	-0.149384	0.425492	-0.248602	-0.352928	-0.472794	-0.101863	2.25705	-0.213289
WT_mimosine -- 01500869	MicroSource Spectrum Collection	0.694589	2.1004	-1.45202	0.826099	-0.241348	0.22947	-0.31829	0.143909	0.543537	0.0644072	1.11044	1.21401
WT_myosmine -- 01500870	MicroSource Spectrum Collection	-0.115796	-0.420808	0.402652	0.128481	-1.00445	0.341232	-0.0489231	-0.59329	0.0212331	-0.22547	-2.09315	0.458951
WT_norharman -- 01500871	MicroSource Spectrum Collection	0.420903	1.3705	-1.0302	0.66532	0.684281	0.622476	0.666361	-0.0601911	0.138668	0.518052	1.77392	0.922938
WT_palmatine chloride -- 01500872	MicroSource Spectrum Collection	0.309932	1.26864	0.066761	0.341065	0.652261	0.437712	0.497257	-0.175017	-0.00976178	0.54208	1.90119	1.42738
WT_piperine -- 01500873	MicroSource Spectrum Collection	-0.459956	-0.848367	0.525393	-0.941257	0.613125	1.15437	-1.0224	0.798726	0.137857	-0.905853	0.791245	1.09727
WT_corynanthine -- 01500876	MicroSource Spectrum Collection	0.388228	0.266943	-0.144554	0.191731	-0.47199	0.449962	-1.54585	-0.596981	0.482623	-0.824074	0.551491	0.795106
WT_kynuramine -- 01500877	MicroSource Spectrum Collection	-0.0039788	0.387137	-0.562104	0.00445788	-0.334675	1.21737	-1.30424	-0.342271	0.225893	-1.44736	-0.448456	1.26108
WT_tropine -- 01500878	MicroSource Spectrum Collection	0.230133	-0.892839	2.83564	0.12492	0.560608	1.23338	1.18306	1.02341	-0.251672	1.02102	0.987223	1.10389
WT_kynurenine -- 01500879	MicroSource Spectrum Collection	-1.09802	-0.531343	0.882875	-1.08513	1.20895	1.91644	0.138865	0.319876	-0.0705983	0.361402	0.824635	1.30575
WT_trigonelline -- 01500880	MicroSource Spectrum Collection	1.64878	0.477696	-1.18802	1.51213	-0.0627599	0.214145	1.13305	-1.44123	0.225425	0.932544	1.86528	0.597598
WT_esculetin -- 01500899	MicroSource Spectrum Collection	0.113078	1.0673	-0.470681	-0.103515	0.053544	-0.0624104	-0.0214079	1.09833	-0.377846	0.119586	0.80648	0.0252278
WT_aesculin -- 01500901	MicroSource Spectrum Collection	1.6147	0.287917	0.88059	1.12514	-0.346053	-0.140285	2.02816	-0.874894	1.04241	2.08765	1.64285	0.322683
WT_etoposide -- 01500903	MicroSource Spectrum Collection	4.81884	3.50546	-10.3616	7.48014	-1.71215	-1.51386	15.3184	0.433476	-2.5053	14.3998	1.209	0.56313
WT_cholic acid, methyl ester -- 01500904	MicroSource Spectrum Collection	1.51315	0.483208	-1.11293	1.24228	-0.315127	-1.36748	1.3235	-0.197195	0.865369	1.28041	1.3841	-0.448103
WT_lithocholic acid -- 01500906	MicroSource Spectrum Collection	-0.15135	0.801223	-0.0311954	-0.776851	-0.00688039	1.12411	-0.138906	0.112978	-0.554886	-0.160578	0.661933	0.645584
WT_dehydrocholic acid -- 01500907	MicroSource Spectrum Collection	0.919871	1.01518	-1.60768	1.42636	-1.19537	-1.12091	0.441727	-0.160886	0.957428	0.380644	-0.524177	-0.587198
WT_protoveratrine a -- 01500909	MicroSource Spectrum Collection	0.851361	0.315037	1.0928	0.331869	0.205181	1.12013	1.19976	0.167044	0.512281	0.830687	1.28304	0.928195
WT_carnosine -- 01500944	MicroSource Spectrum Collection	0.569268	0.479261	0.0608509	0.196338	-0.390958	0.432889	0.941577	-0.162084	0.513359	0.64977	0.0797602	0.301088
WT_ginkgolide a -- 01500984	MicroSource Spectrum Collection	2.41829	1.36455	-0.822982	1.5034	-0.826756	0.678162	0.976817	-1.58903	0.749988	0.742602	2.09776	0.309347
WT_gitoxin -- 01500986	MicroSource Spectrum Collection	-0.280467	12.0425	-39.5892	3.8301	2.49744	-2.74786	-3.08044	10.335	-17.3301	-1.52085	15.7419	12.3596
WT_glutamine (d) -- 01500987	MicroSource Spectrum Collection	1.21386	1.00786	-1.26984	0.761521	-0.197976	0.0119982	1.37414	-1.05998	0.541555	1.10436	1.87552	0.259922
WT_18alpha-glycyrrhetinic acid -- 01500989	MicroSource Spectrum Collection	1.50345	-0.590126	0.476308	0.841256	-0.340705	0.261958	0.531606	-3.06466	1.45897	0.252822	1.59344	0.211145
WT_enoxolone -- 01500990	MicroSource Spectrum Collection	4.04094	3.04704	-6.65735	5.14245	-2.88074	-0.78951	0.909984	-2.23948	1.75112	0.709644	0.866627	-0.160063
WT_glycyrrhizic acid, ammonium salt -- 01500991	MicroSource Spectrum Collection	1.13302	1.82941	-1.14543	1.04668	-1.30437	-0.391813	0.00950165	0.052292	-0.21533	0.619912	-0.359998	-0.115779
WT_flumequine -- 01500992	MicroSource Spectrum Collection	0.59691	-1.60415	0.520095	0.395635	-1.39104	-0.420024	1.22995	-1.94551	1.81828	0.743606	-1.11597	-0.458527
WT_flunarizine hydrochloride -- 01500993	MicroSource Spectrum Collection	0.45605	0.291351	-0.87576	0.678774	-0.990306	-0.0343145	-0.518079	-0.739589	0.305375	-0.437746	-0.658857	-0.900677
WT_fluphenazine hydrochloride -- 01500994	MicroSource Spectrum Collection	2.56993	1.33749	-4.24727	3.36156	-2.38171	-2.30271	0.0326353	-1.45549	0.975973	0.00520279	-0.702288	-3.48848
WT_flutamide -- 01500995	MicroSource Spectrum Collection	0.188476	-0.707492	-0.656409	0.0419108	-0.503845	-0.223277	-0.597935	-0.445754	0.479339	-0.517834	-1.22052	-0.651642
WT_glafenine -- 01500996	MicroSource Spectrum Collection	1.89371	0.754025	-2.07122	1.8006	-0.536758	-0.546736	0.0201339	0.278558	0.270351	0.0905408	0.667747	-0.413727
WT_drofenine hydrochloride -- 01500999	MicroSource Spectrum Collection	1.03763	-0.899207	0.797506	0.929494	0.165135	-0.956952	1.17421	-1.05493	1.61041	0.894921	0.673857	-0.99588
WT_ethaverine hydrochloride -- 01501000	MicroSource Spectrum Collection	2.06264	0.626794	-1.24157	2.18042	-1.03114	-0.695267	0.369604	-0.681293	0.639707	0.0356682	0.0533486	-0.695262
WT_droperidol -- 01501002	MicroSource Spectrum Collection	-0.091137	-0.514559	-2.54863	0.0580027	0.146595	-0.65085	-1.03143	-2.45057	1.05704	-1.23964	0.0588958	0.194839
WT_famotidine -- 01501003	MicroSource Spectrum Collection	-0.139192	0.366722	-1.53645	-0.218024	0.880264	-1.42198	-0.688901	0.0306784	0.129812	-0.667273	1.35033	-0.366017
WT_dropropizine -- 01501004	MicroSource Spectrum Collection	2.07072	2.29306	-3.0421	2.04814	-1.00472	-0.976013	0.749594	-0.818956	1.43855	0.665628	0.384705	-0.673418
WT_etodolac -- 01501005	MicroSource Spectrum Collection	-0.434418	-0.852714	-0.00852612	-0.739939	0.503804	0.605818	-0.22941	-1.3289	0.909951	-0.349053	0.0591054	0.979201
WT_fenoterol hydrobromide -- 01501007	MicroSource Spectrum Collection	1.35717	0.152611	-0.652545	1.6553	-1.6229	-0.145127	0.0410207	0.252209	0.970968	-0.0387084	-1.14364	-1.06319
WT_fenbufen -- 01501008	MicroSource Spectrum Collection	1.28488	-1.68239	-0.511369	1.61019	-1.38236	-1.08166	-0.405172	-1.61236	0.370868	-0.461568	-0.488914	-1.68767
WT_1r,9s-hydrastine -- 01501009	MicroSource Spectrum Collection	0.742396	0.294918	0.908679	0.587545	0.695451	1.66939	0.920113	-0.388672	-0.0968417	0.635371	1.66829	1.92071
WT_fenofibrate -- 01501010	MicroSource Spectrum Collection	1.45375	-0.422993	1.24611	1.77732	-1.14466	-1.60486	1.06644	0.311229	1.92694	0.747278	-0.809473	-2.91046
WT_fenoprofen -- 01501011	MicroSource Spectrum Collection	0.647773	0.584151	-1.08186	0.915289	-0.981924	-0.979915	-0.187222	0.0758057	1.02098	-0.00533104	-0.191193	-0.738008
WT_3-hydroxyflavone -- 01501012	MicroSource Spectrum Collection	0.849782	0.378231	-0.836232	0.961959	-0.222783	0.27349	-0.0564131	-1.08719	0.695351	0.267778	2.04661	1.52224
WT_hydrocotarnine hydrobromide -- 01501014	MicroSource Spectrum Collection	-0.651636	1.00174	-0.451753	-0.89238	1.50099	0.537048	-0.103056	-0.0620242	0.496566	0.101363	3.3392	0.59695
WT_flufenamic acid -- 01501015	MicroSource Spectrum Collection	0.216075	0.120507	-1.18176	0.469755	-0.650245	-1.3518	-0.424628	-1.19295	1.05769	-0.493488	0.0612057	-1.41012
WT_fenbendazole -- 01501016	MicroSource Spectrum Collection	2.68079	-1.27493	-4.71225	3.78218	1.6333	-1.00249	16.7867	-0.516722	-6.95432	16.8024	4.74543	0.136111
WT_ferulic acid -- 01501017	MicroSource Spectrum Collection	0.758798	1.74423	-1.42151	0.677263	0.290153	0.607871	1.65827	1.36081	0.0791524	1.36033	1.8468	0.241709
WT_berbamine hydrochloride -- 01501019	MicroSource Spectrum Collection	-0.766644	-0.313367	0.0766622	-0.446183	1.593	0.524184	-1.73431	-1.77998	0.960663	-1.52582	3.95557	1.76252
WT_fenspiride hydrochloride -- 01501021	MicroSource Spectrum Collection	0.900238	0.374536	-0.288298	1.09774	-1.10637	-0.564544	0.0884441	0.0405098	1.64738	0.0832165	-0.979741	-0.833614
WT_farnesol -- 01501022	MicroSource Spectrum Collection	2.57809	1.16221	-1.7837	2.18537	-0.833991	-0.526426	0.16013	-1.21054	0.547298	0.127017	-0.265152	-0.362945
WT_fendiline hydrochloride -- 01501026	MicroSource Spectrum Collection	1.9452	0.117647	0.531278	1.6204	-0.917849	-1.48313	1.05466	-0.0745236	0.609606	1.15918	0.542077	-1.2716
WT_mefenamic acid -- 01501103	MicroSource Spectrum Collection	0.195832	0.530969	-1.19439	0.227963	-0.305106	-2.0544	0.203197	-0.361784	0.65326	0.157509	0.403122	-1.53253
WT_methacycline hydrochloride -- 01501104	MicroSource Spectrum Collection	0.328006	0.174635	-0.719852	0.501505	-0.97245	-0.51744	-0.654244	0.219123	0.0470737	-0.589966	-1.00647	-0.616349
WT_picrotoxinin -- 01501107	MicroSource Spectrum Collection	-0.0535182	-0.907097	2.10659	-0.416844	1.13831	0.864901	1.22335	0.331686	-0.268523	0.961701	2.08176	0.773385
WT_mefexamide -- 01501108	MicroSource Spectrum Collection	0.0340113	0.616534	0.152179	0.0638843	-0.535197	-0.293237	0.258152	-0.208485	0.184244	0.23529	-0.753763	-0.339489
WT_probucol -- 01501109	MicroSource Spectrum Collection	0.105187	0.0622366	-0.315611	0.0866389	-0.390535	-0.945454	-0.366174	-1.38126	0.82474	-0.388451	-0.195685	-1.08267
WT_mebendazole -- 01501110	MicroSource Spectrum Collection	2.95151	-1.11166	-4.28416	4.50735	1.24542	-0.19009	16.8594	0.0368217	-7.23917	15.8594	5.60311	3.70152
WT_protoporphyrin ix -- 01501111	MicroSource Spectrum Collection	1.3757	1.22788	-2.64775	1.18916	-0.75572	1.24398	0.424439	-0.675214	-0.944618	0.408501	0.951123	3.20845
WT_peruvoside -- 01501113	MicroSource Spectrum Collection	-1.74871	2.65835	-8.8865	-0.780162	12.2001	5.31151	2.89668	7.42354	-24.5872	7.39504	12.7661	17.6799
WT_pimethixene maleate -- 01501114	MicroSource Spectrum Collection	1.55127	2.28086	-3.0616	1.64025	-1.5382	-0.167552	-1.01361	-3.04189	1.93144	-0.882966	0.82879	0.634719
WT_nalbuphine hydrochloride -- 01501115	MicroSource Spectrum Collection	0.10588	0.265502	-1.23611	0.0803161	-0.658858	1.11246	-0.788494	-0.106454	0.764886	-0.778992	-0.961118	1.2245
WT_mebhydrolin naphthalenesulfonate -- 01501116	MicroSource Spectrum Collection	3.19163	1.2809	-2.91216	3.40152	-2.0467	-2.00817	-0.0186866	-0.100637	0.295698	-0.204434	-0.360042	-1.92133
WT_mebeverine hydrochloride -- 01501117	MicroSource Spectrum Collection	0.611717	1.36093	-0.562516	0.721926	-0.572678	-0.146975	-0.29561	2.22745	0.118815	-0.169829	-0.0565474	-0.0643638
WT_meclocycline sulfosalicylate -- 01501118	MicroSource Spectrum Collection	0.283627	0.700982	-2.38307	0.939174	-0.509876	-2.59421	-0.287325	-2.10756	0.440052	-0.312817	0.88838	-1.74861
WT_proglumide -- 01501119	MicroSource Spectrum Collection	1.26952	-1.5017	-0.849544	1.55439	-1.4081	-1.92761	-0.0348525	-1.40368	0.430299	-0.0329043	-0.239713	-2.19404
WT_minaprine hydrochloride -- 01501120	MicroSource Spectrum Collection	2.76515	2.70555	0.45034	2.25224	-1.35169	-0.264529	2.59731	0.41289	0.353661	2.49584	-0.069705	-1.00393
WT_memantine hydrochloride -- 01501121	MicroSource Spectrum Collection	0.381306	0.449654	-0.101083	0.353861	-0.678017	-0.413611	0.759507	-0.20526	1.22483	0.516191	-1.00684	-0.580545
WT_3-aminopropanesulphonic acid -- 01501125	MicroSource Spectrum Collection	0.127937	-0.108858	0.654333	0.0594977	-0.989854	-0.0206017	-0.552961	0.152505	-0.794625	-0.364866	-1.38539	-0.28276
WT_5-aminopentanoic acid hydrochloride -- 01501126	MicroSource Spectrum Collection	0.293055	-0.327568	0.374443	0.211222	-0.320427	0.6367	-0.252468	0.320387	-1.3739	-0.314265	0.134592	0.370804
WT_atenolol -- 01501127	MicroSource Spectrum Collection	0.71252	0.451588	-1.13507	0.864573	-0.572064	-1.39508	0.600203	-0.377833	-0.220341	0.735899	-0.174135	-1.16745
WT_capsaicin -- 01501128	MicroSource Spectrum Collection	1.13019	-0.257433	-0.439139	1.26366	-0.803152	-3.01916	0.10114	0.395737	0.798645	-0.0857544	0.275478	-2.96381
WT_carbetapentane citrate -- 01501129	MicroSource Spectrum Collection	0.0488662	0.901552	-0.0750367	-0.140846	-0.709052	0.972565	-0.0954603	0.115334	0.493147	-0.162863	-0.701475	0.00456981
WT_fampridine -- 01501130	MicroSource Spectrum Collection	0.525547	0.736214	-1.19628	0.71044	-0.756433	0.164108	0.411186	-0.573798	0.441032	0.497018	-0.70588	0.519696
WT_nerol -- 01501132	MicroSource Spectrum Collection	1.75449	0.361933	0.894768	1.61545	-0.958608	0.255306	2.81953	0.218453	0.640076	2.13033	0.695429	-0.184773
WT_nicergoline -- 01501133	MicroSource Spectrum Collection	0.770514	0.224767	-0.225405	0.824123	-0.852405	-0.21898	0.431146	-0.280263	0.711239	0.437101	-1.07647	-0.476257
WT_pimozide -- 01501134	MicroSource Spectrum Collection	1.63967	-0.916988	-1.08571	1.91655	-1.78363	-0.468651	-0.424289	-0.785874	1.87857	-0.514137	-1.17517	-1.08194
WT_nicardipine hydrochloride -- 01501135	MicroSource Spectrum Collection	2.90388	2.2392	-0.342332	2.20587	-0.534744	-1.72571	4.03064	-0.986626	1.4541	3.62327	1.26162	-2.28225
WT_nefopam -- 01501137	MicroSource Spectrum Collection	-0.210702	-0.0377178	-0.247039	-0.365666	0.030669	0.863063	-0.109808	-1.06165	0.512525	0.0119632	-0.116053	1.0946
WT_pirenzepine hydrochloride -- 01501138	MicroSource Spectrum Collection	1.3855	0.166372	-1.24619	1.69959	-0.610748	-1.95126	1.51034	-1.86908	0.00849976	1.52408	0.352486	-1.72061
WT_pramoxine hydrochloride -- 01501139	MicroSource Spectrum Collection	1.49857	-0.92369	-1.40894	1.90177	-2.22854	-2.09495	-0.974819	-0.563867	2.0839	-1.28698	-0.861009	-2.81087
WT_mephenesin -- 01501140	MicroSource Spectrum Collection	-0.118986	0.0437766	-0.00564686	-0.114043	0.234744	0.794161	0.486126	0.741237	-0.0290159	0.579909	-0.0716655	0.635605
WT_sulfachlorpyridazine -- 01501142	MicroSource Spectrum Collection	0.894402	-0.518696	-1.51345	1.33486	-0.876304	-1.57337	-0.164075	-0.556291	0.988939	-0.235217	-0.231309	-0.639368
WT_sulfaphenazole -- 01501143	MicroSource Spectrum Collection	0.0306516	0.362252	0.0891077	-0.11815	-0.0261487	0.209165	1.04682	-0.224033	-0.205193	1.0521	0.704923	-0.21604
WT_sulfadimethoxine -- 01501144	MicroSource Spectrum Collection	0.873374	0.814983	-0.527888	1.04474	-0.920524	0.16571	0.343804	-0.164634	1.26535	0.0655652	-0.609676	0.115474
WT_sulfaquinoxaline sodium -- 01501145	MicroSource Spectrum Collection	0.217705	-1.01758	-0.58008	0.355802	-0.425982	-1.60157	-0.394029	0.634572	0.582731	-0.319021	0.272902	-0.784958
WT_sulfaguanidine -- 01501146	MicroSource Spectrum Collection	0.721411	1.0661	-1.93446	1.1368	-0.706417	0.180312	-0.0627228	0.275585	0.378503	0.145247	-0.717725	0.907052
WT_sulfamonomethoxine -- 01501147	MicroSource Spectrum Collection	-0.35935	0.286795	0.977499	-0.484426	-0.325841	-0.776899	-0.49128	0.283332	0.293295	-0.466803	-0.491842	-1.25946
WT_sulconazole nitrate -- 01501148	MicroSource Spectrum Collection	1.33038	0.988965	-1.25987	1.72558	-1.35991	-1.093	0.212881	-0.92224	0.902766	-0.112743	-0.736264	-2.13588
WT_ritodrine hydrochloride -- 01501149	MicroSource Spectrum Collection	0.405041	0.248498	-1.99489	0.840139	-0.282978	-2.11947	-0.189951	-0.839689	0.391636	-0.178428	1.65391	-1.11215
WT_sulpiride -- 01501150	MicroSource Spectrum Collection	0.486708	-1.8051	0.866919	0.483596	-0.401656	-0.621581	0.282264	-0.140385	0.601817	0.241559	-0.0508486	-0.51778
WT_ranitidine -- 01501151	MicroSource Spectrum Collection	0.921652	-1.13178	-3.21441	1.4664	-1.03071	-1.17716	-0.492538	-0.343583	0.585375	-0.552243	0.126865	-0.632662
WT_spiperone -- 01501152	MicroSource Spectrum Collection	0.519931	1.21681	-1.35549	0.688041	-0.697469	-0.519474	-0.0626956	-1.20935	1.09013	-0.110784	-0.783729	0.0920749
WT_suloctidil -- 01501153	MicroSource Spectrum Collection	2.17448	-0.923819	0.142386	2.42641	-1.30981	-2.50942	1.46942	-1.62213	1.49846	1.28624	-0.167826	-3.20808
WT_ronidazole -- 01501154	MicroSource Spectrum Collection	1.02617	1.21904	-2.62559	1.59901	-1.07989	-0.530049	0.340739	-0.862084	0.463814	0.292439	-0.702914	-0.30022
WT_sulfameter -- 01501155	MicroSource Spectrum Collection	0.380471	-0.201048	-0.816251	0.570076	-0.440701	-1.83353	0.192831	0.190217	0.239451	0.196801	0.203588	-2.13487
WT_sulfamethoxypyridazine -- 01501156	MicroSource Spectrum Collection	0.146033	-0.274298	-0.321264	0.0737755	0.163831	-0.812482	0.251102	0.594881	0.00892274	0.473502	0.694483	-0.198629
WT_suxibuzone -- 01501157	MicroSource Spectrum Collection	3.39524	0.598674	-0.414924	3.18599	-1.8151	-1.63349	1.25207	-0.222343	0.94745	1.07299	-0.0297157	-1.96775
WT_acetaminosalol -- 01501170	MicroSource Spectrum Collection	0.606474	0.561259	-0.158806	0.534804	-0.661759	0.404341	-0.383038	-0.275761	1.34377	-0.375535	-0.919205	0.405176
WT_saccharin -- 01501171	MicroSource Spectrum Collection	0.371033	0.713136	-0.35908	0.587123	-0.689159	1.27636	0.0192909	-0.292994	0.435404	-0.181776	-0.839594	2.18858
WT_azobenzene -- 01501172	MicroSource Spectrum Collection	0.614535	1.8637	-1.07017	0.596441	-0.650696	0.640039	-1.09348	-0.503963	-0.0180746	-1.16284	-0.248144	0.988348
WT_acetanilide -- 01501173	MicroSource Spectrum Collection	0.630907	-0.0671212	-2.26798	0.926534	-0.814768	-1.05696	-0.335936	0.0355511	0.20393	-0.282221	-0.251591	-0.559881
WT_todralazine hydrochloride -- 01501174	MicroSource Spectrum Collection	0.579055	1.81687	-1.68144	0.892532	-0.821897	0.254257	-1.94069	-0.0911109	0.259646	-2.07982	0.261422	0.520029
WT_flurandrenolide -- 01501175	MicroSource Spectrum Collection	1.21245	-0.709366	0.343611	0.786349	1.09485	-1.63384	2.47464	-1.64712	1.01386	2.05871	2.53306	-0.357898
WT_erythromycin estolate -- 01501176	MicroSource Spectrum Collection	0.801997	-0.238092	-1.04606	0.98275	-0.749503	-1.55094	-0.0981235	0.360443	-0.470159	-0.110758	0.359623	-1.37956
WT_estradiol propionate -- 01501179	MicroSource Spectrum Collection	0.875025	0.953846	-0.54121	0.871414	-0.711565	-0.158192	0.305007	0.362995	0.249169	0.316694	-0.609324	0.00196291
WT_estradiol diacetate -- 01501180	MicroSource Spectrum Collection	0.54553	-0.404333	-0.256519	0.391174	-0.41332	0.613997	-0.910787	-1.18615	0.85478	-0.681623	-0.373077	0.76796
WT_estrone acetate -- 01501181	MicroSource Spectrum Collection	-0.621967	0.0697612	-0.104115	-0.236675	-0.356921	-0.0084515	-0.742896	-0.142298	-0.91379	-0.550886	-0.160748	0.16146
WT_estradiol benzoate -- 01501182	MicroSource Spectrum Collection	0.328238	0.340392	-1.86969	0.538827	-1.40047	-1.16679	-0.546786	-1.42104	1.61087	-0.537279	-0.659741	-1.01721
WT_estradiol methyl ether -- 01501183	MicroSource Spectrum Collection	0.638562	0.553119	-0.461444	0.756288	-0.849871	0.181171	-0.986895	0.0395698	0.194094	-1.1959	-0.144038	0.730387
WT_estradiol acetate -- 01501184	MicroSource Spectrum Collection	0.618305	0.569519	-0.93753	0.939958	-0.563424	-0.0880497	0.177542	-1.37184	0.800276	0.0209789	-0.460427	0.0427419
WT_econazole nitrate -- 01501185	MicroSource Spectrum Collection	1.79543	1.01191	-1.60257	2.39883	-1.73133	-0.379909	0.346701	-0.921933	0.515271	0.273336	-1.53914	-1.68021
WT_flunisolide -- 01501187	MicroSource Spectrum Collection	0.117274	-1.90116	-0.0689554	-0.0843316	0.252986	-2.41421	-0.674014	-2.20344	0.796461	-0.780549	1.27637	0.668568
WT_ebselen -- 01501188	MicroSource Spectrum Collection	-0.170326	-0.52311	0.00188954	-0.113003	-0.243621	0.38944	0.822662	-0.381477	0.232537	0.389462	-0.0285325	0.354497
WT_estradiol-3-sulfate, sodium salt -- 01501192	MicroSource Spectrum Collection	1.9309	1.97739	-2.58427	2.08377	-2.10324	-0.0777128	-0.232831	-0.467548	0.131358	-0.381698	-0.456736	0.36267
WT_erysolin -- 01501193	MicroSource Spectrum Collection	0.572004	1.264	-1.72305	0.641917	-0.784388	0.36748	0.27177	-0.49166	0.141586	0.311051	-0.0650981	0.816865
WT_tolperisone hydrochloride -- 01501194	MicroSource Spectrum Collection	1.81457	0.926633	-0.189894	1.64187	-1.65451	-1.28142	0.823716	-0.237548	1.47466	0.699589	-0.755288	-1.80149
WT_primuletin -- 01501197	MicroSource Spectrum Collection	1.30105	-0.0208718	0.423759	1.03638	-0.693933	0.832876	1.07458	-0.450435	0.628393	0.873837	0.0977862	0.7533
WT_tolfenamic acid -- 01501198	MicroSource Spectrum Collection	1.55768	1.90457	-1.70104	1.40179	-1.507	0.0224753	-0.805841	-0.694331	0.436341	-0.631958	-0.553566	0.390104
WT_xylazine -- 01501200	MicroSource Spectrum Collection	-0.369964	-0.0101631	-1.03189	-0.321892	-0.0244579	1.64205	-0.908306	1.35444	-0.275436	-0.756497	-0.262534	1.15035
WT_tolazamide -- 01501201	MicroSource Spectrum Collection	0.554245	-1.26907	-0.647359	0.68005	-0.603154	-0.216649	0.148157	-1.16703	0.718537	-0.0532659	-0.394971	0.253206
WT_galanthamine hydrobromide -- 01501202	MicroSource Spectrum Collection	-0.407584	0.648611	0.405229	-0.558565	-0.792012	-0.10462	-0.35112	0.00394295	0.723406	-0.12371	-0.891863	-1.20937
WT_retinol -- 01501203	MicroSource Spectrum Collection	1.22085	-1.18082	-2.61033	1.43866	-1.04896	-1.79283	-0.731428	-0.838001	0.576815	-0.566751	-0.251284	-1.00082
WT_lapachol -- 01501204	MicroSource Spectrum Collection	-0.659359	0.0138879	-0.18075	-0.879905	2.69441	1.76759	-1.15689	0.52493	-0.71999	-0.889254	3.57198	3.05505
WT_lanatoside c -- 01501205	MicroSource Spectrum Collection	0.898435	3.29099	-4.28459	1.4175	0.883508	-3.71557	-1.04296	1.92446	-3.09186	-0.455645	5.16764	-3.38504
WT_kinetin riboside -- 01501207	MicroSource Spectrum Collection	0.249157	2.87051	-6.70544	0.795697	0.53416	-2.35911	-3.06014	-2.15022	-1.47525	-2.07687	3.15255	0.0264114
WT_karanjin -- 01501208	MicroSource Spectrum Collection	1.70005	0.682041	-1.208	1.71961	-0.778193	-1.19839	2.03219	-1.44611	1.03768	1.80235	-0.098928	-0.904728
WT_humulene (alpha) -- 01501210	MicroSource Spectrum Collection	0.357854	0.231751	1.19962	0.435972	-0.583863	-0.348655	0.450002	0.482681	0.599842	0.468369	-0.26882	0.280376
WT_mucic acid -- 01501211	MicroSource Spectrum Collection	0.252424	0.0729254	-1.10682	0.379985	-0.525621	0.810877	-0.640369	-0.307586	-0.0705596	-0.385982	-0.506647	0.776764
WT_enalapril maleate -- 01501214	MicroSource Spectrum Collection	-0.404141	-0.457283	-0.504273	-0.504911	-0.135627	-0.431686	-0.0694499	-0.150076	0.254226	-0.199533	0.247411	0.578566
WT_ketoprofen -- 01501215	MicroSource Spectrum Collection	1.11245	0.66302	-1.58047	1.59991	-0.967032	-3.86225	0.435903	-1.08422	0.608639	0.311205	0.206464	-2.93291
WT_lisinopril -- 01501217	MicroSource Spectrum Collection	0.18767	1.43417	-2.17583	0.389488	0.175624	-0.832328	0.0256181	-1.81082	1.12384	0.0450269	1.0252	-0.611394
WT_acetyl-l-leucine -- 01502001	MicroSource Spectrum Collection	0.693063	1.68942	-0.344329	0.82875	-0.850532	-0.0259168	-0.358154	-0.398135	1.34364	-0.337486	-0.0885354	0.0809766
WT_bufexamac -- 01502003	MicroSource Spectrum Collection	1.04576	0.514018	-1.0317	0.87565	0.710467	-0.404303	2.30309	-0.144085	0.895236	1.96793	0.862513	-0.50231
WT_bumetanide -- 01502004	MicroSource Spectrum Collection	1.02443	-0.270326	0.033793	1.35211	-0.978637	-0.851947	0.521737	0.713307	0.318362	0.431086	-0.601298	-0.971878
WT_carbenoxolone sodium -- 01502005	MicroSource Spectrum Collection	0.646026	1.74811	-0.296109	0.815523	0.630613	-0.052149	1.81902	0.3574	0.32579	1.52907	1.54314	-0.645881
WT_carprofen -- 01502006	MicroSource Spectrum Collection	0.207511	0.454983	-0.31346	0.260164	-0.435348	-0.344836	-0.390892	-0.0652323	-0.00799171	-0.428813	-0.220627	-0.0688495
WT_diacerin -- 01502010	MicroSource Spectrum Collection	-0.724979	1.40167	-1.381	-0.24604	-0.213677	0.284183	-0.93441	-0.76552	0.388937	-0.67324	-0.27649	0.435663
WT_fosfosal -- 01502012	MicroSource Spectrum Collection	1.29919	0.35078	0.116752	1.09886	-0.967983	-0.744986	0.517643	-0.78086	1.00383	0.23235	-0.1985	-0.787993
WT_isotretinon -- 01502013	MicroSource Spectrum Collection	0.665621	2.7632	-0.200304	0.75446	-0.0458645	-0.831189	0.168633	-0.579663	0.526748	-0.0525308	0.994213	-0.756063
WT_mesna -- 01502014	MicroSource Spectrum Collection	0.780567	-0.121293	-0.364166	0.784314	-0.724635	-1.07255	0.283011	-0.879311	1.20151	0.24968	-0.292134	-1.3145
WT_tretinon -- 01502016	MicroSource Spectrum Collection	0.842656	0.4405	-1.22222	1.26927	-1.54989	-4.1022	-1.32408	-1.779	0.856268	-1.05052	-0.748796	-5.66167
WT_foscarnet sodium -- 01502019	MicroSource Spectrum Collection	0.230805	-0.406579	-1.85345	0.237723	0.0776263	0.243362	-1.04606	-1.35293	0.34424	-0.842941	1.0006	1.36618
WT_folic acid -- 01502020	MicroSource Spectrum Collection	0.00261192	0.820132	-2.3087	0.23003	0.939012	-0.297219	-0.0915738	0.491837	0.215759	0.0400747	1.43572	0.948694
WT_phthalylsulfathiazole -- 01502021	MicroSource Spectrum Collection	0.189642	0.893695	-1.24324	0.186554	0.618783	0.35804	0.860938	-0.505186	0.525263	0.759682	0.717601	1.37695
WT_pipemidic acid -- 01502024	MicroSource Spectrum Collection	-0.303972	0.0382721	0.0979566	-0.2718	1.20768	1.39812	0.379001	0.577034	-0.690055	0.208117	1.12369	1.43947
WT_succinylsulfathiazole -- 01502025	MicroSource Spectrum Collection	0.936325	0.636418	-2.28587	1.21357	-1.36675	-0.109904	-0.24057	-0.340512	0.152282	-0.445931	-0.869955	0.00949184
WT_tranexamic acid -- 01502026	MicroSource Spectrum Collection	1.05769	-0.10368	-1.89702	1.4254	-1.28541	-0.824518	0.354722	-0.274231	-0.372242	0.704628	-1.0832	-0.642888
WT_cephalexin -- 01502028	MicroSource Spectrum Collection	-0.0129338	0.631754	0.411651	-0.131303	-0.495661	-0.0381241	-0.176802	-0.922348	1.03666	-0.149344	-0.857349	-0.618482
WT_cefsulodin sodium -- 01502029	MicroSource Spectrum Collection	0.244534	-1.89681	2.16928	-0.0713346	-0.320699	0.461952	-0.157065	0.228631	1.59972	-0.378978	-0.754087	0.0214843
WT_oxolinic acid -- 01502030	MicroSource Spectrum Collection	0.237779	-1.1628	0.123544	0.0181673	0.04132	1.06963	-0.836491	-0.92068	0.429444	-0.671267	-0.356369	0.908446
WT_cefoxitin sodium -- 01502031	MicroSource Spectrum Collection	1.81957	0.446466	-1.51398	2.28204	-1.51213	-2.25695	0.711802	-0.331534	0.57447	0.71338	-0.602349	-2.62073
WT_suramin -- 01502032	MicroSource Spectrum Collection	0.877508	0.0987408	-1.37199	1.0125	-0.659687	-2.18386	0.888498	-1.21362	0.913838	0.685759	0.0353397	-1.98137
WT_cefuroxime sodium -- 01502033	MicroSource Spectrum Collection	0.660137	0.396068	-0.0263651	0.894022	-1.22149	1.76402	0.341182	1.20385	0.00224637	0.187033	-2.17687	1.2751
WT_metampicillin sodium -- 01502034	MicroSource Spectrum Collection	2.30418	1.11187	-1.68934	1.79311	-1.85683	-0.258777	0.0422988	-1.04666	0.913572	-0.24325	0.139242	-0.0222852
WT_lomefloxacin hydrochloride -- 01502037	MicroSource Spectrum Collection	0.297771	-0.0916122	-2.0541	0.60981	-0.610313	0.864302	-0.264214	-0.482206	0.598314	-0.318134	-0.307533	1.57939
WT_cefamandole sodium -- 01502038	MicroSource Spectrum Collection	1.08134	0.425249	-2.17238	1.63245	-1.0018	-0.330409	-0.457606	-1.13467	0.3356	-0.458953	-0.467806	-0.214716
WT_fosfomycin -- 01502039	MicroSource Spectrum Collection	1.20734	1.45921	-0.255093	1.10348	0.312226	-0.368445	1.47293	-0.160937	0.540352	1.23267	1.53859	-0.641898
WT_cefmetazole sodium -- 01502040	MicroSource Spectrum Collection	1.53819	0.244485	-1.92465	2.12441	-1.55814	-1.83324	-0.263814	-0.999627	0.465253	-0.299995	0.0231528	-1.99092
WT_cefamandole nafate -- 01502041	MicroSource Spectrum Collection	1.91711	-0.512543	-1.78955	2.45298	-1.52971	-0.912031	-0.0632644	-2.7383	0.737268	-0.0850749	-0.0444351	-0.690341
WT_cefoperazone sodium -- 01502042	MicroSource Spectrum Collection	2.08217	0.981981	-0.33662	2.15462	-1.71479	-1.35197	-0.0187332	-0.976119	1.33318	-0.19803	-0.52873	-1.21347
WT_pralidoxime mesylate -- 01502043	MicroSource Spectrum Collection	0.0996147	0.1085	-0.356901	0.0429877	-0.503263	1.01023	-1.09331	-0.427548	0.487895	-0.933103	-0.155034	0.862022
WT_ofloxacin -- 01502044	MicroSource Spectrum Collection	0.90956	-1.12042	0.684153	1.08287	-0.950466	-2.43902	0.621841	-0.0742886	1.28664	0.478952	-0.468932	-2.971
WT_piromidic acid -- 01502045	MicroSource Spectrum Collection	1.16918	0.908725	-1.55791	1.0417	-1.29501	0.875816	-0.341938	-0.199073	-0.290852	-0.382858	-0.80089	1.01416
WT_bezafibrate -- 01502046	MicroSource Spectrum Collection	-0.454743	0.0583669	-2.59606	-0.0673749	0.594954	-1.21683	-0.89252	-1.05583	0.319646	-0.795738	1.56954	-0.109787
WT_liothyronine (l- isomer) sodium -- 01502047	MicroSource Spectrum Collection	-0.165728	-1.45451	-1.30286	-0.0196663	0.630412	-2.35827	-0.0178674	-2.14357	1.79541	0.0714755	1.18727	-1.50645
WT_cephaloridine -- 01502050	MicroSource Spectrum Collection	3.13478	3.16594	-0.676374	2.65528	-1.19611	-2.14763	2.63059	-0.935185	0.660009	2.41229	1.2174	-2.46349
WT_alrestatin -- 01502053	MicroSource Spectrum Collection	-1.16644	-0.443295	-0.933425	-1.3776	2.06654	-2.23995	-0.832853	-0.7982	-0.0755272	-0.785645	1.99416	-1.14364
WT_5-chloroindole-2-carboxylic acid -- 01502057	MicroSource Spectrum Collection	0.579069	0.532239	-1.39975	0.602792	-0.931565	0.214353	-1.23014	-0.750091	-0.379752	-1.38016	-0.0606965	0.88844
WT_6,7-dichloro-3-hydroxy-2-quinoxalinecarboxylic acid -- 01502070	MicroSource Spectrum Collection	0.512583	1.17606	-1.94449	0.608023	-0.569651	0.164533	-1.6953	-1.07427	0.744405	-1.67749	0.1386	0.592631
WT_imidazol-4-ylacetic acid sodium salt -- 01502073	MicroSource Spectrum Collection	0.852453	1.29438	-2.31089	1.11359	-0.452703	-0.267393	0.455539	-0.92805	-0.17433	0.432182	1.2315	0.41931
WT_4-naphthalimidobutyric acid -- 01502074	MicroSource Spectrum Collection	1.2407	1.45838	-3.42815	1.61611	-0.942844	0.901341	-1.70433	-1.27493	1.31737	-1.36543	0.702089	1.80342
WT_indole-2-carboxylic acid -- 01502082	MicroSource Spectrum Collection	1.51599	0.788768	-0.987207	1.40448	-0.443453	0.256395	1.85798	0.162497	-0.229952	1.78114	0.199361	0.21926
WT_n- (9-fluorenylmethoxycarbonyl)-l-leucine -- 01502083	MicroSource Spectrum Collection	3.41589	2.26603	-3.99001	3.23566	-1.22499	-1.63542	1.21603	-0.759536	0.53986	0.96042	0.572543	-1.15098
WT_proadifen hydrochloride -- 01502084	MicroSource Spectrum Collection	1.98504	1.21733	0.0740103	2.09305	-1.40913	-0.329077	1.37338	1.83881	0.436274	1.56877	-1.33171	-0.766475
WT_cyclocreatine -- 01502085	MicroSource Spectrum Collection	2.13399	3.06629	-2.99655	1.98476	-2.47228	0.104228	0.000461255	-0.929839	0.0578762	-0.139861	-0.0555848	1.04935
WT_5-fluoroindole-2-carboxylic acid -- 01502092	MicroSource Spectrum Collection	0.630453	0.201707	-1.59653	0.700016	0.405481	-0.252029	0.378689	0.103927	-0.324389	0.00906463	0.854406	-0.00384421
WT_rosmarinic acid -- 01502094	MicroSource Spectrum Collection	1.035	0.000841513	-1.60882	1.24895	-0.626165	0.203034	0.841009	-1.07156	-0.309241	0.918171	0.262107	0.203888
WT_alpha-cyano-3-hydroxycinnamic acid -- 01502095	MicroSource Spectrum Collection	1.97677	1.73985	-4.69226	2.43784	-2.19657	-0.59962	-0.392927	-0.774398	-0.714991	-0.482903	0.331567	-0.067639
WT_alpha-cyano-4-hydroxycinnamic acid -- 01502096	MicroSource Spectrum Collection	2.52129	0.221198	-0.752425	2.54433	-1.74027	-0.0764214	0.853675	-0.875535	1.12824	0.323239	-0.575237	0.157387
WT_succinylacetone -- 01502098	MicroSource Spectrum Collection	0.091143	0.0720165	-0.201838	0.197047	-0.630114	0.465046	-0.213391	0.351564	0.60024	-0.06097	-2.06595	0.392914
WT_perillic acid (-) -- 01502101	MicroSource Spectrum Collection	-0.23834	-0.243817	0.634465	-0.638651	0.153595	0.695595	-0.0365691	0.124165	-0.110479	0.283353	0.509099	0.624225
WT_quinolinic acid -- 01502102	MicroSource Spectrum Collection	-0.705121	0.643339	0.327949	-0.614873	0.836592	0.700994	-0.503553	-0.281539	-0.468047	-0.790638	-0.159097	0.732407
WT_anthraquinone -- 01502103	MicroSource Spectrum Collection	0.559886	0.525605	-1.06411	0.607701	-0.993558	0.195481	-1.10328	-0.18975	1.34301	-1.23024	-0.458388	0.274062
WT_carboplatin -- 01502106	MicroSource Spectrum Collection	0.779945	0.0593305	-1.52871	1.08638	-0.845439	-0.407916	-0.657678	-0.832196	-0.039304	-0.259879	-0.192195	-0.127211
WT_cisplatin -- 01502107	MicroSource Spectrum Collection	0.967771	0.591133	-2.10789	1.34874	-0.790727	-2.04543	0.259901	-2.38441	0.75853	0.177144	0.277568	-2.0401
WT_antimycin a (a1 shown) -- 01502108	MicroSource Spectrum Collection	-1.05922	5.87079	-8.13379	-0.0953881	1.20101	1.32672	-4.60218	1.83849	-6.94138	-3.84186	4.47288	8.15061
WT_zidovudine [azt] -- 01502109	MicroSource Spectrum Collection	0.604811	-1.26155	-1.60665	0.988082	-1.10781	-1.31437	-0.849512	-1.42558	1.59117	-0.981436	-0.381707	-1.7411
WT_azacitidine -- 01502111	MicroSource Spectrum Collection	1.36951	0.946189	-2.04948	1.5599	-0.836581	-0.949885	0.36843	-1.56678	0.88536	-0.019948	-0.466541	-0.494286
WT_cycloheximide -- 01502112	MicroSource Spectrum Collection	-4.99657	-0.788668	-0.0198574	-6.32068	7.80983	0.963081	-3.03101	5.15694	-10.1127	-2.08691	5.29982	3.76646
WT_p-fluorophenylalanine -- 01502114	MicroSource Spectrum Collection	-0.237387	-0.354472	-0.561707	-0.230959	-0.587744	1.18494	-1.2994	-0.167905	-0.0205367	-1.16085	-0.785021	1.57237
WT_guvacine hydrochloride -- 01502126	MicroSource Spectrum Collection	-0.584744	0.78879	0.0975771	-0.504931	0.694351	2.70976	0.0182676	-0.170713	0.0834208	0.028751	0.587683	2.96428
WT_tinidazole -- 01502127	MicroSource Spectrum Collection	0.907576	-0.28196	0.591994	1.01806	-0.53405	-1.17213	1.33823	-0.800862	0.549615	0.893994	-0.508643	-1.10539
WT_cycloleucine -- 01502128	MicroSource Spectrum Collection	0.435771	0.471043	-0.619846	0.13696	-1.32121	1.08381	-1.13406	0.47144	0.102419	-1.24513	-1.08117	1.2175
WT_isoguvacine hydrochloride -- 01502129	MicroSource Spectrum Collection	-0.0754864	1.2022	-0.138327	0.0275	0.185223	0.427611	2.63231	-0.829292	0.801958	2.25496	-0.380296	0.477894
WT_aminocyclopropanecarboxylic acid -- 01502130	MicroSource Spectrum Collection	0.550813	0.362863	-2.34073	0.990772	0.0672562	-0.546988	-0.601388	-0.676952	1.05951	-0.679034	0.265733	-0.567696
WT_1-aminocyclobutane carboxylic acid -- 01502131	MicroSource Spectrum Collection	3.06237	1.57069	-1.79519	2.79463	-1.58718	-1.71452	1.65031	0.207095	0.185476	1.62131	-0.361098	-1.70487
WT_carbidopa -- 01502150	MicroSource Spectrum Collection	0.266912	0.232913	0.236425	0.398497	0.464803	0.0347007	0.15992	0.1445	0.473069	0.046654	1.53434	-0.20588
WT_p-chlorophenylalanine -- 01502162	MicroSource Spectrum Collection	0.890194	-0.115365	-0.258895	0.818738	-0.563077	-0.258665	0.556437	-0.541094	1.01023	0.499412	0.0247278	-0.347386
WT_n-formylmethionylphenylalanine -- 01502175	MicroSource Spectrum Collection	1.03512	1.71809	-1.92757	1.03173	-0.696097	-0.688996	0.202277	-1.12888	1.13037	-0.227362	0.0264761	-0.497463
WT_methionyl-leucylphenylalanine acetate -- 01502177	MicroSource Spectrum Collection	1.10688	0.693861	-0.685031	1.09933	-0.252636	-0.729586	1.53239	0.403526	-0.413294	1.76691	0.876721	-0.698881
WT_piracetam -- 01502195	MicroSource Spectrum Collection	1.00347	0.382352	-0.739591	1.09535	-0.128047	-1.40931	0.635559	-0.766934	0.614321	0.366596	0.511782	-1.33509
WT_ethosuximide -- 01502196	MicroSource Spectrum Collection	0.904207	0.328537	-1.39163	1.02028	-1.05685	-1.25328	-0.38331	-0.396872	0.67629	-0.438995	-0.571454	-1.40305
WT_piperidolate hydrochloride -- 01502197	MicroSource Spectrum Collection	0.859743	0.509932	-0.490931	0.966441	-0.636239	-1.01624	0.478707	0.6124	0.757246	0.453982	-0.203442	-0.9564
WT_anisindione -- 01502198	MicroSource Spectrum Collection	-0.0363127	-0.113145	0.294293	-0.0171312	-0.332444	-0.798781	0.362548	-0.260585	0.223126	0.299943	-0.534653	-0.677028
WT_cyclosporine -- 01502202	MicroSource Spectrum Collection	0.564756	0.239396	-2.20775	0.58393	-0.767318	-1.27717	-0.91046	-0.963948	0.546559	-1.01785	0.297904	-0.270857
WT_troleandomycin -- 01502203	MicroSource Spectrum Collection	0.739635	1.07045	-1.35547	0.93193	-1.0922	-0.696897	-0.31029	0.00970755	0.898426	-0.607648	-0.37655	-0.277102
WT_l-leucyl-l-alanine -- 01502207	MicroSource Spectrum Collection	1.07894	2.54258	-2.13644	1.43383	-1.3399	0.357068	0.0619468	0.10202	0.465149	-0.0674938	0.108706	0.615039
WT_phenethyl caffeate (cape) -- 01502209	MicroSource Spectrum Collection	1.88489	2.24122	-3.43813	2.33909	-1.45857	-0.245873	-2.59895	-2.34025	-3.03095	-1.76549	2.19826	1.11022
WT_s-(1,2-dicarboxyethyl)glutathione -- 01502216	MicroSource Spectrum Collection	1.37498	0.83554	-0.744798	1.47669	-1.0417	-0.985466	0.151259	-0.0230886	0.347677	-0.00989444	0.703486	-0.831902
WT_resveratrol -- 01502223	MicroSource Spectrum Collection	1.41266	2.75446	0.766556	1.48869	-1.01446	0.192526	1.45514	0.551308	-0.0881544	1.26448	-0.290555	-0.111987
WT_cadaverine tartrate -- 01502227	MicroSource Spectrum Collection	0.360946	-0.139701	0.695246	0.317394	-0.209377	-0.409969	-0.368896	-0.814015	0.636424	-0.253827	0.866294	0.108658
WT_abietic acid -- 01502229	MicroSource Spectrum Collection	1.14729	1.36535	-0.237862	1.29994	-0.791633	-0.982483	0.207433	-0.535945	0.179912	0.25188	0.771593	-0.742198
WT_ascorbic acid -- 01502230	MicroSource Spectrum Collection	2.18795	0.902606	-2.17753	2.65997	-1.25672	-1.18861	0.246054	-0.690011	0.467956	0.333392	-0.219149	-1.02573
WT_cellobiose (d[+]) -- 01502231	MicroSource Spectrum Collection	2.28853	1.98832	-0.859066	2.31784	-1.21688	-1.41231	1.25188	-0.6004	0.669854	1.13483	0.436257	-1.26957
WT_camptothecin -- 01502232	MicroSource Spectrum Collection	8.67758	0.532179	-14.0632	9.1367	-2.67176	-4.00551	6.10231	-0.450194	0.333825	5.28977	-2.609	-1.84967
WT_aristolochic acid -- 01502233	MicroSource Spectrum Collection	2.67607	1.05949	-0.0271766	2.50216	-1.01295	-1.59527	2.30883	-0.115902	0.376464	2.14407	1.16858	-1.06923
WT_abscisic acid (cis,trans; +/-) -- 01502234	MicroSource Spectrum Collection	2.13779	2.56703	-1.74421	1.64521	-1.10656	-0.939939	1.95227	0.410464	0.172107	2.01006	-0.167539	-1.09757
WT_abrine (l) -- 01502236	MicroSource Spectrum Collection	1.62285	0.991555	0.643425	1.45853	-1.11356	-1.43712	2.10125	-0.963574	0.617486	2.14794	-0.238254	-1.19778
WT_harmol hydrochloride -- 01502237	MicroSource Spectrum Collection	1.27072	1.48608	-1.34648	1.26556	-0.657532	-0.216963	0.0310403	0.753817	-0.72557	0.079797	0.689588	-0.1499
WT_deoxyadenosine -- 01502238	MicroSource Spectrum Collection	0.606909	0.488651	0.0619662	0.399305	-0.0685147	-0.502578	0.317704	-0.387354	0.357563	0.226859	1.66452	-0.110373
WT_scopoletin -- 01502242	MicroSource Spectrum Collection	-0.542344	-0.162259	1.17481	-0.841468	0.137129	1.8829	-0.689727	0.840318	0.187996	-0.634994	-0.492908	0.729207
WT_amygdalin -- 01502244	MicroSource Spectrum Collection	1.30181	1.67863	-0.445181	1.25151	-0.625867	-1.02804	0.659172	-0.830861	0.283302	0.752554	0.332304	-0.58826
WT_ellagic acid -- 01502245	MicroSource Spectrum Collection	0.642848	0.725151	-1.22968	0.799225	0.0686804	0.475511	0.477399	0.606642	-0.484445	0.590218	0.873799	0.246625
WT_fisetin -- 01502247	MicroSource Spectrum Collection	-0.190609	0.0523112	0.41607	-0.733182	-0.100239	0.53481	1.15227	-0.452955	-0.060617	1.18714	0.446927	-0.053565
WT_glutathione -- 01502248	MicroSource Spectrum Collection	0.0546757	0.626407	0.142329	-0.192645	0.0398257	1.46941	-0.372406	1.06005	-0.873311	-0.115733	0.629151	1.32975
WT_guaiazulene -- 01502249	MicroSource Spectrum Collection	2.08903	1.56769	-0.453683	2.21697	-1.3346	-1.82139	1.01991	-0.271279	0.758748	0.757471	0.0414345	-1.02796
WT_lawsone -- 01502250	MicroSource Spectrum Collection	1.07719	0.86198	0.0347776	1.13314	-0.312579	-1.32691	1.19393	-1.20403	0.804593	1.13503	2.42278	-0.850684
WT_nerolidol -- 01502251	MicroSource Spectrum Collection	0.162716	0.763355	-0.510718	0.102924	-0.304379	-0.228407	0.837601	-0.0331717	-0.445671	0.939961	0.297274	0.155733
WT_monocrotaline -- 01502252	MicroSource Spectrum Collection	1.70419	1.55878	-0.675273	1.671	-0.93572	-1.08702	1.68517	-0.0683807	0.511929	1.55242	-0.650637	-1.0098
WT_hematein -- 01502253	MicroSource Spectrum Collection	0.960998	0.856992	-0.939299	0.966452	-0.420963	-0.373454	0.934429	0.0973359	0.272949	0.893743	0.672048	-0.678294
WT_menadione -- 01502254	MicroSource Spectrum Collection	0.147479	-0.0898312	-0.743661	0.266788	0.0210338	-1.43006	0.343567	-2.18742	1.30999	0.167478	0.486252	-0.847629
WT_salicin -- 01502255	MicroSource Spectrum Collection	1.31986	0.845969	-2.27402	1.79496	-0.737297	-2.16646	-0.00063222	-0.756403	-0.1307	-0.106648	0.963471	-1.89406
WT_shikimic acid -- 01502256	MicroSource Spectrum Collection	0.233323	0.863144	1.28999	0.134124	-0.482892	0.315541	0.0980246	0.0745608	0.542299	0.0335889	0.711397	0.65607
WT_monensin sodium (monensin a is shown) -- 01502258	MicroSource Spectrum Collection	-0.157037	-0.562766	-1.34325	-0.244801	-0.642637	-0.499871	-2.28642	0.405541	0.243191	-2.84736	0.174164	0.176841
WT_morin -- 01502259	MicroSource Spectrum Collection	1.08766	1.16991	-0.63165	1.0437	-0.622867	-0.584749	0.274689	0.270644	-0.336712	0.337811	0.903863	-0.144748
WT_abamectin -- 01502260	MicroSource Spectrum Collection	1.20244	0.620088	-2.73729	1.81827	-1.20256	-2.06402	-0.199523	-0.751789	0.616744	-0.131285	0.182872	-1.19543
WT_quebrachitol -- 01502261	MicroSource Spectrum Collection	1.67412	1.00205	-1.04805	1.61092	-0.88216	-0.842221	1.25475	-0.289719	-0.0251654	1.11795	0.570325	-0.538206
WT_benzoic acid -- 01503001	MicroSource Spectrum Collection	1.36317	-0.516627	0.27574	1.16056	-1.36622	-0.445378	0.472626	-0.704333	0.981605	0.527491	-1.46425	-0.982938
WT_benzyl benzoate -- 01503002	MicroSource Spectrum Collection	1.19056	-1.72825	-1.62387	1.46882	-1.0042	-1.9291	-0.312649	-2.04452	0.943642	-0.346907	0.178638	-1.30271
WT_benzoyl peroxide -- 01503004	MicroSource Spectrum Collection	0.490159	1.31043	-2.57833	1.06623	-0.027948	-2.71405	0.59601	-0.00618681	0.0696308	0.483063	1.68703	-2.34292
WT_benzyl isothiocyanate -- 01503006	MicroSource Spectrum Collection	2.54195	0.58724	-0.237392	2.43707	-1.34094	-2.05993	0.684281	-1.25161	0.508296	0.771284	0.271498	-1.4958
WT_betaine hydrochloride -- 01503007	MicroSource Spectrum Collection	0.181748	-0.0478111	-0.445139	0.403302	-0.320477	-0.510399	-0.105404	-0.762415	0.9321	-0.236158	-0.552066	-0.340261
WT_biotin -- 01503009	MicroSource Spectrum Collection	0.0899977	-0.579461	0.43291	-0.324415	-0.498916	0.635693	0.0122941	0.0714381	0.453275	-0.0331004	-0.847	0.709372
WT_aklomide -- 01503014	MicroSource Spectrum Collection	0.76664	-0.266514	-0.942837	0.865864	-0.713551	-0.0940641	0.0366828	-0.261836	1.05829	0.0802746	-0.191783	-0.161062
WT_dinitolmide -- 01503036	MicroSource Spectrum Collection	0.506678	0.0718764	-0.0174759	0.427857	-1.10859	0.768443	0.096443	0.449617	0.424548	-0.0933915	-1.52362	0.741334
WT_nicotinyl alcohol tartrate -- 01503038	MicroSource Spectrum Collection	0.788652	0.0162053	-1.58042	1.03234	-0.615925	-0.250438	-0.552071	-0.714394	-0.190829	-0.46144	0.620262	0.0757849
WT_aminohydroxybutyric acid -- 01503041	MicroSource Spectrum Collection	1.31102	0.138907	-1.02221	1.08606	-0.291162	-0.426935	1.16372	0.0269896	0.315453	1.33421	0.310176	-0.355292
WT_artemisinin -- 01503042	MicroSource Spectrum Collection	-1.19884	2.43254	-0.140673	-0.922682	-0.161189	-0.220514	-0.614371	-0.87152	0.346328	-0.263466	0.868762	-0.0386172
WT_bucladesine -- 01503043	MicroSource Spectrum Collection	1.23101	0.451459	-0.920832	1.14892	-0.842591	-0.913456	1.23848	-0.674509	1.10461	0.884484	0.157239	-0.74489
WT_chromocarb -- 01503044	MicroSource Spectrum Collection	-0.258012	0.389796	-0.0160392	-0.301809	-0.0705087	0.352287	-0.179635	0.163938	0.128824	-0.118271	-0.608443	0.436773
WT_retinyl acetate -- 01503051	MicroSource Spectrum Collection	0.552407	1.19766	-0.830907	0.493956	0.0862557	0.396349	0.601782	-0.0722795	0.652887	0.440187	0.570484	0.578838
WT_pipenzolate bromide -- 01503053	MicroSource Spectrum Collection	0.911253	1.32644	-0.888285	0.56864	-1.40806	0.446511	-0.361581	-0.275752	0.0432326	-0.459405	-1.67813	0.281344
WT_floxuridine -- 01503059	MicroSource Spectrum Collection	3.33653	2.68893	-11.5717	5.75733	-0.703174	-0.00608232	6.6685	0.886599	-1.99949	5.72406	-0.00820528	3.7206
WT_altretamine -- 01503065	MicroSource Spectrum Collection	0.0476114	-0.0146068	0.26272	-0.121231	-0.358179	-0.682517	-0.146065	-0.607267	1.11453	-0.132696	-0.235653	-1.04275
WT_aminohippuric acid -- 01503069	MicroSource Spectrum Collection	-0.00124874	1.14233	-0.980082	0.237783	-0.560837	-0.418775	0.0409665	-0.88799	0.196788	-0.174639	-0.92417	-0.470057
WT_mefloquine -- 01503070	MicroSource Spectrum Collection	0.0493297	-0.681306	1.00022	-0.166985	-0.529557	-0.0213464	-0.154389	0.467668	0.128002	-0.0216753	-0.71458	-0.302162
WT_adiphenine hydrochloride -- 01503073	MicroSource Spectrum Collection	0.400418	-0.067327	-0.126547	0.412515	-0.437104	-1.33237	0.180766	-1.69975	0.838577	0.301364	0.279111	-1.00386
WT_alexidine hydrochloride -- 01503074	MicroSource Spectrum Collection	-0.0467306	8.26358	-8.89806	0.96121	0.669258	-1.19882	-3.66412	-1.32164	-6.49245	-3.58604	4.39093	2.67409
WT_quinapril hydrochloride -- 01503076	MicroSource Spectrum Collection	1.13262	0.347078	-0.966781	1.35279	-0.659371	-3.04556	0.490796	-1.12665	0.701907	0.443747	0.148093	-3.1198
WT_pridinol methanesulfonate -- 01503077	MicroSource Spectrum Collection	1.78804	0.367687	-0.436041	1.51326	-1.53735	-0.341487	1.32419	-0.418336	0.955505	1.4787	-0.485139	-0.671283
WT_ambroxol hydrochloride -- 01503080	MicroSource Spectrum Collection	0.590851	2.01021	-2.45368	0.652527	-1.18419	0.657868	-1.14564	-0.987904	0.444256	-1.28176	-0.0579849	0.960594
WT_amifostine -- 01503081	MicroSource Spectrum Collection	0.433231	1.31913	0.211211	0.633141	0.327683	0.520525	1.45687	-0.294199	0.359798	1.38614	1.41371	0.753417
WT_amiprilose -- 01503083	MicroSource Spectrum Collection	0.604918	0.2617	-1.20232	0.710131	-0.810975	-0.804558	-0.691244	-0.268634	0.143089	-0.657378	-0.672152	-0.357916
WT_amrinone -- 01503084	MicroSource Spectrum Collection	0.0337744	0.726829	0.715291	-0.046864	-0.0761653	0.895047	0.878149	0.60666	-0.00728201	0.730565	-0.473872	0.926803
WT_pyrithyldione -- 01503085	MicroSource Spectrum Collection	-0.51945	-0.86868	-0.242108	-0.650859	0.414617	2.43467	-1.81364	-0.0762946	0.348729	-1.59459	0.615991	2.35919
WT_tiapride hydrochloride -- 01503086	MicroSource Spectrum Collection	-0.0573335	0.562686	-0.784241	-0.20012	-0.130657	-0.334545	-0.099805	-0.383645	-0.444189	-0.11591	-0.0293027	-0.01516
WT_gluconolactone -- 01503092	MicroSource Spectrum Collection	0.194131	-0.041851	-0.498882	0.407561	-0.351666	-0.587931	0.134239	-0.409908	0.859206	0.144723	0.437261	-0.506547
WT_azlocillin sodium -- 01503101	MicroSource Spectrum Collection	1.05322	-0.0946753	-1.34798	1.58182	-0.916505	-2.42374	0.286166	-1.99898	2.31941	0.13827	-0.12001	-1.50929
WT_bacampicillin hydrochloride -- 01503102	MicroSource Spectrum Collection	0.487787	0.633704	-0.834847	0.653454	-0.446202	-0.626659	-0.02777	0.247847	-0.0898336	0.0542	-0.0590555	-0.322068
WT_bendroflumethiazide -- 01503104	MicroSource Spectrum Collection	1.81554	-0.0148252	-1.97264	1.96053	-0.8326	-2.63558	-0.0437666	-1.06718	0.41047	-0.0993155	0.722454	-1.70688
WT_bromhexine hydrochloride -- 01503107	MicroSource Spectrum Collection	0.552396	-0.13034	-1.3677	0.885001	-0.543194	-0.730937	0.354697	-0.802935	0.767831	0.308227	-0.0129715	-0.82317
WT_bromopride -- 01503108	MicroSource Spectrum Collection	1.14735	0.657353	0.479574	1.13165	-0.776974	-0.959256	0.53894	-1.35593	1.29152	0.639937	-0.401796	-0.655117
WT_carmustine -- 01503110	MicroSource Spectrum Collection	1.86786	0.609808	-0.351701	1.50187	-0.193554	-1.31972	2.35929	-0.865675	0.206916	1.91105	2.06215	-1.01501
WT_ceftriaxone sodium trihydrate -- 01503111	MicroSource Spectrum Collection	1.29123	0.561109	-2.11228	2.04521	-0.578699	-2.58567	0.567881	-1.45299	0.851764	0.458038	0.0230539	-2.30188
WT_trimipramine maleate -- 01503117	MicroSource Spectrum Collection	0.00688154	-1.32993	-0.34014	-0.0607925	0.0323662	0.851195	-0.778282	-0.988996	0.524573	-0.784237	0.85338	0.912866
WT_triflupromazine hydrochloride -- 01503118	MicroSource Spectrum Collection	2.23273	0.393293	-2.02797	3.02586	-1.28381	-3.753	0.828171	-1.17177	1.73295	0.808987	0.643411	-3.22422
WT_trazodone hydrochloride -- 01503121	MicroSource Spectrum Collection	-0.18179	0.911687	-1.0474	-0.286135	-0.735614	0.70464	-0.707418	-0.540524	0.413318	-0.647966	-1.44191	1.31638
WT_menthol(-) -- 01503134	MicroSource Spectrum Collection	-0.019522	0.590877	-1.00583	0.434878	-0.51108	0.242273	-0.130796	0.256791	0.0816851	0.00654431	-1.02529	0.494956
WT_thonzylamine hydrochloride -- 01503135	MicroSource Spectrum Collection	0.618906	-0.319934	-0.78952	0.639623	-0.474735	-1.12377	0.108505	-0.457967	0.480604	-0.0333936	0.00714255	-1.09054
WT_thiamphenicol -- 01503136	MicroSource Spectrum Collection	0.516146	-0.133382	0.319086	0.623287	-0.875614	-1.46044	0.238354	-0.58754	1.36131	0.28541	-0.72913	-1.74622
WT_tenoxicam -- 01503142	MicroSource Spectrum Collection	0.61683	-0.956341	1.08349	0.704836	-0.482947	-0.303057	0.952412	-0.224197	0.104518	0.827718	-0.536774	-0.101091
WT_cetrimonium bromide -- 01503200	MicroSource Spectrum Collection	0.308897	1.79542	-2.62149	0.597213	-0.945863	0.0679493	-0.834326	-0.735575	0.0240259	-0.72836	-0.602272	-0.0943781
WT_chloroxine -- 01503202	MicroSource Spectrum Collection	-1.51782	2.84302	-5.488	-1.03241	1.18708	0.106411	-0.676718	0.210632	-1.68406	-0.368634	1.66962	2.69196
WT_chlorprothixene hydrochloride -- 01503203	MicroSource Spectrum Collection	1.73361	-1.05122	-1.90835	2.01874	-1.78343	-1.61043	-0.642133	-0.0562247	1.04958	-0.83286	-1.14847	-1.5739
WT_cinnarazine -- 01503204	MicroSource Spectrum Collection	0.487004	-0.671749	-0.970453	0.812535	-0.758616	-0.852075	-0.0344541	-0.663472	0.930035	-0.0702326	-0.832082	-0.586866
WT_clofoctol -- 01503206	MicroSource Spectrum Collection	1.79589	0.306004	-1.62599	1.37846	-1.43763	-0.252776	-1.33873	-1.78912	0.957283	-1.3674	0.0158549	0.170283
WT_cyclobenzaprine hydrochloride -- 01503207	MicroSource Spectrum Collection	0.497306	0.280853	-0.53237	0.685611	-0.617995	-0.322149	0.0904131	0.431682	0.275324	0.364235	-0.125407	-0.794756
WT_dantrolene sodium -- 01503209	MicroSource Spectrum Collection	2.43602	-0.149195	-0.817253	2.68049	-1.76154	-1.86455	0.800413	-0.690828	0.997656	0.653228	-1.61939	-1.8465
WT_betamethasone 17,21-dipropionate -- 01503210	MicroSource Spectrum Collection	0.755767	-1.58701	-0.410504	0.869722	-0.786714	-2.34463	-0.37859	-1.19888	0.811774	-0.516517	0.629431	-0.847366
WT_edoxudine -- 01503214	MicroSource Spectrum Collection	1.28811	-0.152451	-2.25183	1.72593	-1.0978	0.0144906	0.308265	0.139955	-0.246167	0.369284	-0.655482	-0.0728604
WT_enoxacin -- 01503215	MicroSource Spectrum Collection	0.44754	-0.0949852	-0.84354	0.661917	-0.0787506	-1.11687	0.0851213	-0.99754	1.17884	0.045326	0.710288	-1.27265
WT_heptaminol hydrochloride -- 01503218	MicroSource Spectrum Collection	0.244888	-0.7666	1.27076	0.0259475	-0.164801	0.46512	-0.0931451	-0.520119	0.527587	-0.259795	-0.183851	0.577239
WT_diosmin -- 01503219	MicroSource Spectrum Collection	2.64397	1.68159	-0.228356	2.65443	-1.32514	-2.24182	1.47041	-0.543492	0.441897	1.48124	1.00735	-1.90497
WT_ethisterone -- 01503221	MicroSource Spectrum Collection	0.527399	-0.198834	0.27798	0.690295	-0.391694	-1.04415	-0.112458	-1.68046	1.74395	-0.248414	-0.515552	-1.54578
WT_fipexide hydrochloride -- 01503222	MicroSource Spectrum Collection	1.74401	1.04563	-5.62151	2.16387	-0.927476	-1.13149	-0.293706	-0.0910421	-0.826615	-0.379235	0.643858	-0.618204
WT_pararosaniline pamoate -- 01503223	MicroSource Spectrum Collection	-1.22744	3.48216	-6.68766	-0.732393	-0.2599	-0.814455	-2.74038	-0.410112	-0.724866	-2.79717	0.325693	1.33692
WT_meclofenoxate hydrochloride -- 01503226	MicroSource Spectrum Collection	1.15709	1.17246	-2.25728	1.20296	-0.775767	-0.660236	0.087552	-0.322223	-0.120643	-0.0793082	0.523258	-0.727392
WT_perhexiline maleate -- 01503227	MicroSource Spectrum Collection	2.24154	-0.149276	-0.146734	2.85885	-1.53757	-2.47914	0.647626	-0.105348	0.842921	0.390555	-1.10511	-3.19406
WT_methapyrilene hydrochloride -- 01503229	MicroSource Spectrum Collection	2.38306	0.85795	-1.80126	2.87614	-1.50683	-3.09683	1.3875	-0.682605	0.575404	1.34615	-0.389293	-3.36399
WT_nifenazone -- 01503230	MicroSource Spectrum Collection	2.31786	1.19314	-3.65913	2.30292	-2.30594	-0.751706	-0.52323	-1.90319	2.09175	-0.680752	-0.466547	-0.519894
WT_nimesulide -- 01503231	MicroSource Spectrum Collection	2.26947	3.17555	-3.67001	2.27413	-2.27114	-0.716412	-1.85703	-1.11704	-0.431823	-2.11872	-0.196438	-0.135722
WT_beta-propiolactone -- 01503234	MicroSource Spectrum Collection	-0.289168	-1.43558	1.03244	-0.272322	0.860562	0.879401	1.65775	0.561142	0.223671	1.30061	0.0742457	0.50967
WT_halcinonide -- 01503237	MicroSource Spectrum Collection	-1.32433	-1.06167	0.066473	-0.886279	0.924045	-0.687693	-0.0155385	-3.29597	0.857449	0.0534268	1.76761	1.05225
WT_hycanthone -- 01503239	MicroSource Spectrum Collection	1.5541	0.368542	-1.66234	1.98072	-1.33951	-2.30739	-0.504508	-2.24677	0.924573	-0.643181	-0.641873	-2.53153
WT_pyridostigmine bromide -- 01503240	MicroSource Spectrum Collection	0.239912	-0.327751	-0.862331	0.343653	0.0468003	-0.401041	0.10739	-0.0459834	-0.567866	0.182193	0.66688	0.0405305
WT_isoxicam -- 01503242	MicroSource Spectrum Collection	-1.58025	1.1617	-0.53494	-1.42953	0.552073	1.40076	-0.706879	-0.228776	-0.197549	-0.515556	-0.0527403	1.37106
WT_labetalol hydrochloride -- 01503243	MicroSource Spectrum Collection	-0.977917	0.604854	-0.0323877	-0.931282	-0.0814648	1.01398	-0.195202	0.663678	0.716971	-0.215943	-0.238608	0.808333
WT_levamisole hydrochloride -- 01503245	MicroSource Spectrum Collection	0.589248	-0.142088	0.124858	0.475042	-0.673002	-0.623029	0.453972	-0.0838059	0.743975	0.465398	-0.677478	-0.815923
WT_mephentermine sulfate -- 01503250	MicroSource Spectrum Collection	0.683308	-0.215715	-0.71197	0.812527	-1.04905	0.238713	-0.0768592	-0.193348	0.412665	0.0306332	-0.643877	0.085145
WT_metaraminol bitartrate -- 01503251	MicroSource Spectrum Collection	0.0714458	-0.134627	0.016949	-0.286117	-0.44062	0.492448	0.288014	0.0849902	0.397111	0.249918	-0.705018	0.805635
WT_methazolamide -- 01503252	MicroSource Spectrum Collection	0.17998	1.15768	-1.21199	0.216828	0.20369	-1.39109	0.211219	0.0412277	0.733311	0.0707783	0.629218	-0.882144
WT_methylbenzethonium chloride -- 01503253	MicroSource Spectrum Collection	1.75908	0.220163	-1.33043	2.33214	-1.94875	-1.05297	-0.668232	-1.60236	1.91341	-0.84901	-1.45147	-1.78328
WT_6alpha-methylprednisolone acetate -- 01503254	MicroSource Spectrum Collection	-0.095492	0.312016	-2.57784	0.213986	-0.504264	-1.69462	-3.98662	-2.61939	0.376759	-4.04848	3.47484	0.194928
WT_methylprednisolone sodium succinate -- 01503255	MicroSource Spectrum Collection	-0.481986	-0.570861	-2.83482	0.156995	0.617153	-2.97397	-0.852977	-3.07354	0.437388	-0.925933	1.95236	-0.843568
WT_amsacrine -- 01503256	MicroSource Spectrum Collection	6.35462	2.04381	-6.08529	8.29866	-1.00853	-1.47415	12.9096	-0.430542	-1.46371	12.4312	1.6336	-0.582864
WT_midodrine hydrochloride -- 01503257	MicroSource Spectrum Collection	0.0634366	1.11382	0.24111	-0.164023	-0.58796	0.244678	-0.537913	-1.24279	1.24175	-0.169962	-0.570974	-0.168405
WT_nadolol -- 01503260	MicroSource Spectrum Collection	2.1352	0.139262	-0.453672	1.91397	-1.9423	-0.690407	0.894425	-2.89348	2.65726	1.03797	-1.32064	-1.32999
WT_naltrexone hydrochloride -- 01503262	MicroSource Spectrum Collection	1.36767	1.16488	-0.632854	0.927186	-0.688777	0.413179	1.45755	0.256591	0.551399	1.77693	-0.487268	-0.238544
WT_cyclothiazide -- 01503263	MicroSource Spectrum Collection	1.3318	0.0793682	0.0667677	0.966423	-1.10109	-0.0592085	0.288488	-0.540308	0.947233	0.00627911	-0.3162	-0.654501
WT_niclosamide -- 01503265	MicroSource Spectrum Collection	-0.989984	11.8793	-9.69239	0.113244	2.69931	-2.91178	-8.27718	5.23578	-3.17801	-10.3672	9.99754	-0.249491
WT_pergolide mesylate -- 01503269	MicroSource Spectrum Collection	2.35011	-0.484697	-0.489719	2.37122	-1.6878	-0.0773579	1.10971	-0.56399	0.841337	1.38641	-0.485822	-1.15279
WT_prilocaine hydrochloride -- 01503270	MicroSource Spectrum Collection	0.997122	-0.425453	0.474286	0.741424	-1.44201	-0.528707	0.268801	0.7622	0.196048	0.13101	-1.29364	-1.8245
WT_hydrocortisone butyrate -- 01503273	MicroSource Spectrum Collection	-0.601377	-0.561035	-0.797849	-0.80127	0.612445	-1.66653	-1.74044	-3.28938	0.330228	-2.04712	1.51235	-0.810373
WT_roxithromycin -- 01503276	MicroSource Spectrum Collection	1.05527	2.1187	-0.108501	1.1184	-0.0753103	-0.305948	1.72682	-0.600701	0.438388	1.52712	1.41424	-0.158986
WT_mitoxanthrone hydrochloride -- 01503278	MicroSource Spectrum Collection	1.89996	4.64317	-6.16076	3.52563	-0.25385	-1.09754	8.16674	1.57213	-4.50657	10.7477	1.69916	0.474658
WT_oxethazaine -- 01503279	MicroSource Spectrum Collection	-0.448135	-0.148556	-0.44884	-0.649818	0.620159	-1.01184	-1.11339	-1.36458	-0.578403	-1.15621	0.49625	-0.79132
WT_hexamethonium bromide -- 01503297	MicroSource Spectrum Collection	0.450015	-0.590998	0.696782	0.0998212	-0.379773	0.717691	1.02823	-0.743463	0.927212	0.394868	-0.782896	0.479825
WT_dipyrone -- 01503298	MicroSource Spectrum Collection	1.54544	-0.446928	0.243265	1.21127	-1.39763	0.0748885	0.361459	-1.01438	0.411705	0.530512	-1.03839	-1.05586
WT_sulfanilate zinc -- 01503301	MicroSource Spectrum Collection	1.58483	0.680815	-0.654873	1.61327	-1.32797	-0.0995867	-0.554019	-0.836153	0.906767	-0.53708	-0.737332	-0.78331
WT_urethane -- 01503304	MicroSource Spectrum Collection	1.42636	0.66481	0.363549	1.10313	-0.847701	0.141362	0.578118	0.27951	1.5719	0.252437	-0.87507	-0.568548
WT_thiram -- 01503322	MicroSource Spectrum Collection	1.84845	0.428023	-0.368951	1.65044	-1.17083	-0.408027	0.496022	-0.173487	-0.0430415	1.04396	-0.600759	-0.412913
WT_thiotepa -- 01503324	MicroSource Spectrum Collection	0.62496	1.9539	-1.39648	0.740116	-0.389566	-0.521283	-0.523572	0.360939	0.380918	-0.529022	0.544781	-0.791179
WT_thiodiglycol -- 01503325	MicroSource Spectrum Collection	1.12915	0.193752	1.01368	1.11943	-0.324165	-0.285736	0.858493	-0.726321	0.782007	0.705175	0.470079	-0.408154
WT_tetroquinone -- 01503330	MicroSource Spectrum Collection	1.03492	1.18051	-0.205835	1.06853	-1.07176	-0.811259	0.668127	-0.446004	1.33982	0.802382	-0.594413	-1.30286
WT_sulfanitran -- 01503339	MicroSource Spectrum Collection	0.643058	0.564804	0.135436	0.727331	0.0403638	0.10761	0.350291	0.243946	0.155957	0.241543	0.780429	0.127934
WT_uridine triphosphate trisodium -- 01503346	MicroSource Spectrum Collection	-0.0798355	0.273759	0.520361	-0.0808484	1.20932	1.94166	-0.110203	0.158578	0.691801	0.000366383	-0.138296	1.92806
WT_d-phenylalanine -- 01503391	MicroSource Spectrum Collection	0.362396	1.1851	-1.9566	0.633265	-0.609093	0.140899	-0.756625	-1.50319	0.802027	-0.886802	0.486273	0.135272
WT_exalamide -- 01503403	MicroSource Spectrum Collection	0.520618	0.36291	0.25743	0.328218	-0.204376	-1.02056	0.296288	0.237463	0.408721	0.468758	0.795432	-1.223
WT_etanidazole -- 01503412	MicroSource Spectrum Collection	0.410158	0.47372	-0.269919	0.560979	-0.0380571	0.693262	-0.552466	-0.156374	0.251381	-0.685785	0.241718	1.00515
WT_nafronyl oxalate -- 01503419	MicroSource Spectrum Collection	0.393929	-0.279852	0.515178	0.164232	-0.600358	0.253097	-0.510398	-1.25968	1.30967	-0.667116	-1.01252	-0.168071
WT_quipazine maleate -- 01503420	MicroSource Spectrum Collection	1.61135	1.7904	-0.558199	1.6453	-1.21518	-0.985667	0.802442	-0.0958643	0.594555	0.93523	-0.652309	-1.61369
WT_ritanserin -- 01503421	MicroSource Spectrum Collection	1.44689	1.43133	0.0218451	1.17283	-0.831655	-0.0548433	1.93893	0.145498	0.149996	1.6018	-0.0457244	-0.652036
WT_semustine -- 01503422	MicroSource Spectrum Collection	0.0842688	-0.177401	0.0746339	-0.154548	-0.239951	-0.284459	-0.337812	-0.507387	1.56304	-0.255238	-0.342113	-0.67131
WT_zopiclone -- 01503425	MicroSource Spectrum Collection	0.80492	1.29556	-0.669267	0.815004	-0.261482	-1.08377	-0.352824	-0.712951	0.115323	-0.429326	0.989066	-0.117922
WT_aloin -- 01503427	MicroSource Spectrum Collection	0.281247	0.91502	-1.38485	0.328704	-0.352447	0.59029	-1.95849	-1.07204	1.29224	-2.53895	0.424543	0.874289
[truncated: 3,387 more rows]

## Sheet: S7
Supplementary Table 7. List of drugs that induced selective morphological alterations in 3KO cells for each feature
[truncated: 261 more rows]

## Sheet: S8
Supplementary Table 8. Similarity of the phenotypic features induced by cytarabine in 3KO cells and the screened drugs
[truncated: 2,350 more rows]
